# Supplementary material for: Genome-wide methylation analysis identified sexually dimorphic methylated regions in hybrid tilapia
Source: Sci Rep. 2016 Oct 26;6:35903. doi: 10.1038/srep35903 (PMC5080608; doi:10.1038/srep35903)
Supplement: Supplementary Information [file srep35903-s1.xls]

## Sheet: Sheet1
	Supplementary Table 1. Summary of Sequencing Library Statistics for whole genome bisulfite sequencing and RNA-seq in hybrid tilapia
	Whole Genome Bisulfite Sequencing
	Library	# Raw Reads	# Mapped Reads	Mapping Efficiency	Useable Sequencing Depth	Bisulphite Conversion Efficiency (%)	Number of CpG Sites	CpG Sites Covered at 2X Coverage (%)	CpG Sites Covered at 5X Coverage (%)	CpG Sites Covered at 10X Coverage (%)
	Male1	46738562	28185036	56.1%	5.61x	99.75	10824612	78.5229	29.3733	9.52924
	Male2	59386546	36742798	56.7%	7.26x	99.68	10824612	83.7364	48.3188	27.8541
	Female1	60160140	35630170	54.6%	7.08x	99.65	10824612	87.8733	53.668	26.4936
	Female2	75836536	44371404	54.0%	8.80x	99.72	10824612	96.1706	60.3054	27.3944
	RNA-Seq Statistics
	Library	# Raw Reads	# Mapped Reads	Mapping Efficiency
	Male1	19230693	17628341	91.67
	Male2	20922517	19036570	90.99
	Female1	18366944	18366944	92.62
	Female2	17932753	16596712	92.55
