# Supplementary material for: Genome-wide methylation analysis identified sexually dimorphic methylated regions in hybrid tilapia
Source: Sci Rep. 2016 Oct 26;6:35903. doi: 10.1038/srep35903 (PMC5080608; doi:10.1038/srep35903)
Supplement: Supplementary Information [file srep35903-s2.xls]

## Sheet: Sheet1
	Supplementary Table 2 : Summary of average CpG, CHG and CHH methylation across the tilapia genome.
		CpG Methylation %	CHG Mehtylation %	CHH Methylation %
	Male1	69.6403	0.494119	0.580545
	Male2	69.6662	0.494444	0.592095
	Female1	69.4977	0.494635	0.605245
	Female2	69.6808	0.433535	0.484607
