# Supplementary material for: Genome-wide methylation analysis identified sexually dimorphic methylated regions in hybrid tilapia
Source: Sci Rep. 2016 Oct 26;6:35903. doi: 10.1038/srep35903 (PMC5080608; doi:10.1038/srep35903)
Supplement: Supplementary Information [file srep35903-s3.xls]

## Sheet: Supplementary Table 3 Repeat El
Supplementary Table 3 : Summary of all repeat elements masked using RepeatMasker in the tilapia genome.
reference genome file name	oreNil2.fa
sequences	5678
total length	927696114 bp (816084674 bp excl N/X-runs)
GC level	0.4042
bases masked	112902001 bp ( 12.17 %)
Name Of Elements	Number of Elements	Length Occupied	Percentage of Genome
Retroelements	206987	53298936 bp	0.0575
SINEs:	45918	6640642 bp	0.0072
Penelope	19438	3546538 bp	0.0038
LINEs:	137810	38082122 bp	0.0411
CRE/SLACS	0	0 bp	0
L2/CR1/Rex	67908	18088450 bp	0.0195
R1/LOA/Jockey	1600	544687 bp	0.0006
R2/R4/NeSL	7814	3209574 bp	0.0035
RTE/Bov-B	27784	7239286 bp	0.0078
L1/CIN4	10127	4671606 bp	0.005
LTR elements:	23259	8576172 bp	0.0092
BEL/Pao	2056	1697223 bp	0.0018
Ty1/Copia	241	210799 bp	0.0002
Gypsy/DIRS1	9455	5445194 bp	0.0059
Retroviral	8414	953741 bp	0.001
DNA transposons:	245024	42830381 bp	0.0462
hobo-Activator	69080	7550156 bp	0.0081
Tc1-IS630-Pogo	105934	27576224 bp	0.0297
En-Spm	0	0 bp	0
MuDR-IS905	0	0 bp	0
PiggyBac	4845	794335 bp	0.0009
Tourist/Harbinger	5538	860732 bp	0.0009
Other (Mirage, P-element, Transib)	818	81814 bp	0.0001
Total interspersed repeats		97963135 bp	0.1056
Small RNA:	2256	193273 bp	0.0002
Satellites:	3332	524200 bp	0.0006
Simple repeats:	318248	12238054 bp	0.0132
Low complexity:	49226	2344193 bp	0.0025
* most repeats fragmented by insertions or deletions
have been counted as one element
The query species was assumed to be vertebrata metazoa
RepeatMasker version open-4.0.6 , sensitive mode
run with rmblastn version 2.2.27+
RepBase Update 20150807, RM database version 20150807
