# Supplementary material for: Genome-wide methylation analysis identified sexually dimorphic methylated regions in hybrid tilapia
Source: Sci Rep. 2016 Oct 26;6:35903. doi: 10.1038/srep35903 (PMC5080608; doi:10.1038/srep35903)
Supplement: Supplementary Information [file srep35903-s4.xls]

## Sheet: Differentially Methylated Regio
Supplementary Table 4. Differentially methylated regions (DMRs) between male and female tilapias
* In methylation differences, positive values denotes hypermethylation in male, negative values denotes hypermethylation in females
chr	start	end	p-value	q-value ( FDR-corrected p-value)	Methylation Differences (%)
AERX01071043-1	11001	12000	7.19271e-10	3.45985e-07	44.0911
AERX01074437-1	1001	2000	4.996e-15	6.34207e-12	29.5909
AERX01075822-2	1	1000	2.82281e-07	5.97956e-05	-25.0942
AERX01075847-1	1001	2000	0.000216186	0.00965482	-52.3611
AERX01076054-1	1	1000	1.24207e-09	5.6856e-07	46.1273
AERX01076354-1	1	1000	4.94058e-07	9.52725e-05	-44.0561
AERX01076412-2	1001	2000	1.00411e-06	0.000170953	29.9907
AERX01076420-2	1001	2000	3.33067e-16	4.86938e-13	27.7137
AERX01076420-2	1	1000	0	0	35.2478
AERX01076510-2	1	1000	2.47902e-06	0.000353395	36.6667
AERX01076693-2	1001	2000	0.000180213	0.00851983	-42.8571
chrLG1	16680001	16681000	1.88261e-08	6.04091e-06	-94.4444
chrLG1	20405001	20406000	1.93617e-05	0.00172908	-81.8182
chrLG1	20275001	20276000	0	0	-81.4788
chrLG1	14506001	14507000	1.43679e-06	0.000227988	-81.25
chrLG1	21559001	21560000	2.79786e-06	0.00038811	-81.25
chrLG1	14229001	14230000	2.87781e-08	8.69804e-06	-79.1667
chrLG1	24092001	24093000	9.42371e-08	2.36486e-05	-78.2609
chrLG1	20454001	20455000	0	0	-77.561
chrLG1	20364001	20365000	0	0	-76.5221
chrLG1	14594001	14595000	2.5945e-06	0.000366703	-76.1404
chrLG1	14664001	14665000	7.56141e-06	0.000844157	-75
chrLG1	17102001	17103000	1.67396e-06	0.000258527	-72.5543
chrLG1	18599001	18600000	1.36526e-07	3.24907e-05	-71.3333
chrLG1	16801001	16802000	6.1696e-05	0.00398692	-70
chrLG1	18853001	18854000	6.1696e-05	0.00398692	-70
chrLG1	14665001	14666000	1.05233e-05	0.00108736	-68.9231
chrLG1	18146001	18147000	9.27555e-06	0.00098633	-67.7778
chrLG1	16634001	16635000	1.04442e-05	0.00108112	-66.8831
chrLG1	15883001	15884000	3.60179e-12	2.8418e-09	-63.3929
chrLG1	28460001	28461000	0	0	-62.2665
chrLG1	26780001	26781000	5.1279e-10	2.58114e-07	-62.201
chrLG1	1919001	1920000	5.93535e-05	0.00388915	-60
chrLG1	16499001	16500000	4.43616e-08	1.25687e-05	-60
chrLG1	25814001	25815000	0	0	-59.2608
chrLG1	30381001	30382000	0.000149248	0.00747036	-57.1429
chrLG1	19122001	19123000	0.000144379	0.00730582	-56.993
chrLG1	14320001	14321000	2.77817e-07	5.91388e-05	-55.4945
chrLG1	29790001	29791000	0	0	-55.3266
chrLG1	28099001	28100000	9.99201e-16	1.38311e-12	-54.3224
chrLG1	29557001	29558000	0	0	-53.5192
chrLG1	29280001	29281000	0	0	-51.6494
chrLG1	18262001	18263000	0.000136339	0.00700606	-50.3876
chrLG1	28450001	28451000	0	0	-49.2004
chrLG1	28262001	28263000	0	0	-48.4215
chrLG1	29273001	29274000	0	0	-47.6373
chrLG1	29274001	29275000	0	0	-47.5559
chrLG1	1732001	1733000	3.05997e-05	0.00239887	-47.5
chrLG1	27561001	27562000	0	0	-47.4518
chrLG1	14265001	14266000	3.68623e-05	0.00275705	-47.4014
chrLG1	26006001	26007000	1.29323e-05	0.0012755	-47.1739
chrLG1	21498001	21499000	7.80276e-05	0.00472119	-47.0588
chrLG1	6743001	6744000	0.000121629	0.00647608	-46.2745
chrLG1	22307001	22308000	6.55688e-06	0.000754952	-46.1026
chrLG1	29572001	29573000	0	0	-46.0653
chrLG1	13890001	13891000	2.48177e-05	0.00206751	-45.8172
chrLG1	27735001	27736000	0.000145923	0.00735216	-45.7143
chrLG1	14351001	14352000	1.9813e-06	0.000295218	-45.2747
chrLG1	18792001	18793000	0	0	-45.1293
chrLG1	16631001	16632000	1.04638e-05	0.00108238	-43.4933
chrLG1	29272001	29273000	1.11022e-16	1.69453e-13	-43.253
chrLG1	23451001	23452000	6.34956e-05	0.00407037	-43.1111
chrLG1	23195001	23196000	0	0	-43.0233
chrLG1	20267001	20268000	1.90755e-05	0.001713	-42.9522
chrLG1	16165001	16166000	9.77637e-06	0.00102731	-42.417
chrLG1	30001001	30002000	3.72415e-05	0.00277719	-41.8913
chrLG1	16209001	16210000	2.18826e-11	1.50451e-08	-41.6667
chrLG1	21507001	21508000	6.90942e-09	2.54502e-06	-41.6339
chrLG1	29848001	29849000	0	0	-41.5862
chrLG1	28316001	28317000	0	0	-41.4874
chrLG1	29799001	29800000	0	0	-41.1846
chrLG1	27874001	27875000	1.92975e-05	0.00172653	-41.0675
chrLG1	18616001	18617000	2.95304e-06	0.000405529	-40.7494
chrLG1	30456001	30457000	0	0	-40.2459
chrLG1	4265001	4266000	1.42613e-05	0.00137665	-40.0595
chrLG1	19535001	19536000	2.54121e-07	5.49578e-05	-39.9799
chrLG1	14300001	14301000	6.5095e-05	0.00414228	-38.848
chrLG1	12788001	12789000	0.000137776	0.00705334	-38.8235
chrLG1	30380001	30381000	0	0	-38.4314
chrLG1	11175001	11176000	5.56543e-10	2.76131e-07	-38.309
chrLG1	21610001	21611000	7.79273e-05	0.00471842	-38.2404
chrLG1	20357001	20358000	6.01632e-05	0.00392048	-37.7574
chrLG1	8112001	8113000	0.000154155	0.0076281	-37.1693
chrLG1	15129001	15130000	1.57729e-08	5.17435e-06	-37.0449
chrLG1	15123001	15124000	1.48866e-11	1.06282e-08	-36.5659
chrLG1	25874001	25875000	4.86788e-09	1.8865e-06	-36.3602
chrLG1	28938001	28939000	0	0	-36.0822
chrLG1	28323001	28324000	1.91414e-12	1.60168e-09	-35.8083
chrLG1	24665001	24666000	0.000158473	0.00777946	-34.7195
chrLG1	11303001	11304000	4.03394e-05	0.00294588	-34.6154
chrLG1	29066001	29067000	3.83763e-07	7.72374e-05	-34.2952
chrLG1	16984001	16985000	1.33062e-05	0.00130496	-34.2424
chrLG1	12690001	12691000	2.44249e-15	3.24294e-12	-34.1977
chrLG1	27972001	27973000	1.51568e-06	0.000238686	-33.8624
chrLG1	15001001	15002000	3.15222e-08	9.41804e-06	-33.3333
chrLG1	16768001	16769000	7.78677e-05	0.00471634	-33.2168
chrLG1	24844001	24845000	5.52031e-06	0.000657317	-33.2153
chrLG1	24129001	24130000	0.000157486	0.00774006	-31.9894
chrLG1	14134001	14135000	8.71487e-05	0.0050964	-31.8048
chrLG1	3219001	3220000	6.13874e-06	0.000717334	-31.6286
chrLG1	11127001	11128000	7.26264e-05	0.004493	-31.4171
chrLG1	18488001	18489000	3.03851e-05	0.00238988	-31.0889
chrLG1	25741001	25742000	1.28633e-05	0.00127085	-30.9631
chrLG1	13173001	13174000	2.01791e-09	8.71695e-07	-30.7954
chrLG1	15608001	15609000	2.01858e-06	0.000300086	-30.4828
chrLG1	22759001	22760000	4.47204e-11	2.85239e-08	-30.1737
chrLG1	6748001	6749000	1.59392e-08	5.21086e-06	-30.0626
chrLG1	16431001	16432000	0.000197782	0.0090791	-30.0189
chrLG1	14236001	14237000	1.1904e-06	0.000196127	-29.9857
chrLG1	20453001	20454000	1.23828e-07	2.9948e-05	-29.9323
chrLG1	19138001	19139000	2.64128e-05	0.00215842	-29.6083
chrLG1	14411001	14412000	3.80001e-10	1.96403e-07	-29.5901
chrLG1	19367001	19368000	0.000197473	0.00907291	-29.4643
chrLG1	16702001	16703000	3.52165e-08	1.02972e-05	-29.3827
chrLG1	8405001	8406000	9.53455e-05	0.00542353	-28.5714
chrLG1	5188001	5189000	3.91761e-09	1.56005e-06	-28.4091
chrLG1	2960001	2961000	1.81839e-07	4.14004e-05	-28.3235
chrLG1	13526001	13527000	1.79631e-05	0.0016382	-28.1087
chrLG1	18487001	18488000	9.18219e-06	0.000979306	-27.8253
chrLG1	20528001	20529000	3.096e-05	0.00241838	-27.6641
chrLG1	18956001	18957000	5.10085e-05	0.00348676	-27.618
chrLG1	19148001	19149000	3.58046e-06	0.00047112	-27.5493
chrLG1	1313001	1314000	5.9639e-11	3.69546e-08	-27.5396
chrLG1	28314001	28315000	1.9873e-14	2.28832e-11	-27.5211
chrLG1	30262001	30263000	1.06631e-05	0.00109853	-27.2707
chrLG1	21105001	21106000	4.96967e-05	0.00342407	-27.1712
chrLG1	30182001	30183000	3.66374e-15	4.73164e-12	-26.8114
chrLG1	12815001	12816000	1.78492e-05	0.00162952	-26.7383
chrLG1	4410001	4411000	3.95153e-08	1.13626e-05	-26.54
chrLG1	13115001	13116000	9.40753e-05	0.00537623	-26.2131
chrLG1	10567001	10568000	1.13243e-14	1.34564e-11	-25.9841
chrLG1	15084001	15085000	0.000138935	0.00709833	-25.9247
chrLG1	8427001	8428000	1.51647e-06	0.000238692	-25.8809
chrLG1	18346001	18347000	1.07798e-05	0.00110727	-25.6624
chrLG1	18444001	18445000	1.57052e-05	0.0014808	-25.2787
chrLG1	23716001	23717000	0.000108425	0.00596552	-25.0784
chrLG1	24462001	24463000	2.01072e-05	0.00177646	25.0029
chrLG1	28951001	28952000	1.4845e-11	1.06131e-08	25.0169
chrLG1	29735001	29736000	7.02668e-09	2.58456e-06	25.0232
chrLG1	28059001	28060000	3.55122e-09	1.43612e-06	25.0265
chrLG1	28950001	28951000	1.61832e-08	5.26426e-06	25.1337
chrLG1	22134001	22135000	6.62909e-05	0.00419173	25.2501
chrLG1	23959001	23960000	1.59726e-05	0.00149815	25.3181
chrLG1	22722001	22723000	4.93494e-07	9.52167e-05	25.4801
chrLG1	27614001	27615000	3.17854e-05	0.00246546	25.5501
chrLG1	22291001	22292000	2.75895e-06	0.000383428	25.5735
chrLG1	30373001	30374000	8.12223e-05	0.00485567	25.5932
chrLG1	29716001	29717000	4.61331e-12	3.58369e-09	25.6377
chrLG1	20858001	20859000	3.87403e-05	0.0028604	25.8681
chrLG1	15302001	15303000	1.79004e-05	0.00163349	26.1039
chrLG1	27568001	27569000	1.20476e-06	0.000197741	26.152
chrLG1	16061001	16062000	0.000104697	0.00581179	26.2516
chrLG1	27511001	27512000	8.93134e-05	0.00518338	26.3151
chrLG1	29399001	29400000	2.55471e-11	1.7308e-08	26.3285
chrLG1	25605001	25606000	8.01685e-07	0.00014145	26.3621
chrLG1	20422001	20423000	2.31272e-06	0.000333802	26.3764
chrLG1	21959001	21960000	1.35174e-06	0.000216805	26.5209
chrLG1	26999001	27000000	0.000169601	0.00816302	26.5637
chrLG1	8323001	8324000	5.23731e-05	0.00354909	26.6304
chrLG1	30566001	30567000	5.50904e-05	0.00368828	26.721
chrLG1	17540001	17541000	5.11846e-09	1.97186e-06	26.7746
chrLG1	15937001	15938000	5.29333e-05	0.00357885	26.8462
chrLG1	29064001	29065000	4.21885e-15	5.40829e-12	26.8668
chrLG1	15957001	15958000	9.36644e-05	0.005358	26.8687
chrLG1	29298001	29299000	0	0	26.9013
chrLG1	20860001	20861000	0	0	26.9693
chrLG1	30527001	30528000	9.25788e-08	2.32999e-05	26.9882
chrLG1	26975001	26976000	1.53718e-08	5.06362e-06	27.0084
chrLG1	288001	289000	8.70289e-05	0.00509054	27.0816
chrLG1	29250001	29251000	5.77229e-05	0.00381884	27.1154
chrLG1	16832001	16833000	1.79687e-05	0.00163842	27.1595
chrLG1	17970001	17971000	4.83672e-05	0.0033623	27.1649
chrLG1	26728001	26729000	2.09314e-07	4.65162e-05	27.3052
chrLG1	28687001	28688000	2.66894e-05	0.00217358	27.3857
chrLG1	30339001	30340000	6.44492e-05	0.00411427	27.5026
chrLG1	23415001	23416000	6.30382e-05	0.00404703	27.5758
chrLG1	18743001	18744000	2.83833e-06	0.000392678	27.6119
chrLG1	29567001	29568000	3.47697e-06	0.000460054	27.6237
chrLG1	28104001	28105000	0.000157366	0.0077355	27.6712
chrLG1	29468001	29469000	2.1386e-05	0.00185511	27.8275
chrLG1	18840001	18841000	1.94795e-07	4.38323e-05	27.8351
chrLG1	22406001	22407000	8.77362e-05	0.00512414	27.9789
chrLG1	24569001	24570000	0.000121546	0.00647432	28
chrLG1	30057001	30058000	8.49025e-06	0.000922909	28.022
chrLG1	16495001	16496000	6.08507e-05	0.00395383	28.0921
chrLG1	29188001	29189000	2.44249e-15	3.24294e-12	28.1715
chrLG1	19915001	19916000	0.000201775	0.00920554	28.1818
chrLG1	22030001	22031000	1.56239e-05	0.00147554	28.2853
chrLG1	19745001	19746000	0.000140722	0.00716783	28.345
chrLG1	23951001	23952000	5.04239e-06	0.000613551	28.5245
chrLG1	29717001	29718000	6.22781e-05	0.00401124	28.5821
chrLG1	15624001	15625000	2.66454e-13	2.51232e-10	28.5978
chrLG1	19931001	19932000	1.96799e-08	6.28386e-06	28.5997
chrLG1	19988001	19989000	4.55944e-05	0.00321485	28.7835
chrLG1	20823001	20824000	3.68051e-08	1.06782e-05	28.7878
chrLG1	25164001	25165000	9.0229e-06	0.000965683	28.8001
chrLG1	30517001	30518000	4.93586e-07	9.52167e-05	28.9053
chrLG1	14863001	14864000	0.000147907	0.00742126	29.1022
chrLG1	20526001	20527000	1.36166e-06	0.00021806	29.1073
chrLG1	28587001	28588000	0.000150433	0.00750639	29.1496
chrLG1	20694001	20695000	3.1397e-05	0.0024448	29.1667
chrLG1	21018001	21019000	7.9588e-06	0.000877416	29.1667
chrLG1	17101001	17102000	0.000136011	0.00699791	29.1844
chrLG1	20684001	20685000	2.9976e-15	3.93977e-12	29.2139
chrLG1	28691001	28692000	1.1086e-06	0.000184872	29.3469
chrLG1	27601001	27602000	6.93003e-05	0.00433619	29.3529
chrLG1	27362001	27363000	5.25012e-06	0.000632671	29.3804
chrLG1	28761001	28762000	5.07348e-07	9.73303e-05	29.4131
chrLG1	22793001	22794000	2.42693e-10	1.31851e-07	29.4767
chrLG1	28473001	28474000	0.000106398	0.00588151	29.4872
chrLG1	27472001	27473000	4.88454e-12	3.78873e-09	29.53
chrLG1	22868001	22869000	5.04191e-07	9.68318e-05	29.6903
chrLG1	23171001	23172000	5.20312e-05	0.00353419	29.9502
chrLG1	28084001	28085000	6.8217e-10	3.312e-07	29.9824
chrLG1	14177001	14178000	0.000153933	0.0076205	30.1299
chrLG1	24246001	24247000	2.1202e-05	0.00184593	30.2174
chrLG1	21274001	21275000	3.83462e-07	7.72066e-05	30.2564
chrLG1	14983001	14984000	0.000183349	0.00862578	30.3206
chrLG1	4594001	4595000	6.72071e-05	0.00423595	30.4175
chrLG1	25463001	25464000	4.72466e-05	0.00329809	30.5322
chrLG1	18611001	18612000	4.93235e-06	0.000603886	30.5419
chrLG1	30059001	30060000	2.47134e-05	0.00206097	30.5673
chrLG1	28745001	28746000	7.06805e-05	0.00440402	30.6101
chrLG1	28169001	28170000	0.000108306	0.0059625	30.7654
chrLG1	22685001	22686000	1.10699e-09	5.11224e-07	30.8448
chrLG1	29101001	29102000	2.08743e-05	0.00182503	30.845
chrLG1	25669001	25670000	6.28007e-09	2.33469e-06	30.865
chrLG1	29268001	29269000	1.57178e-05	0.00148145	30.8796
chrLG1	19482001	19483000	0.000150216	0.00749921	30.8929
chrLG1	27530001	27531000	1.97794e-05	0.00175585	31.0281
chrLG1	27449001	27450000	1.25322e-05	0.001245	31.25
chrLG1	27903001	27904000	0	0	31.3725
chrLG1	30150001	30151000	1.01531e-05	0.00105664	31.5318
chrLG1	10534001	10535000	2.5687e-05	0.00211807	31.7096
chrLG1	26707001	26708000	3.7542e-08	1.08552e-05	31.7708
chrLG1	29263001	29264000	2.56437e-08	7.89743e-06	31.8254
chrLG1	25496001	25497000	4.21095e-06	0.000533656	31.8739
chrLG1	29418001	29419000	8.97027e-12	6.6696e-09	31.9185
chrLG1	21049001	21050000	5.37448e-06	0.000643634	31.9277
chrLG1	28477001	28478000	3.43016e-05	0.00261312	31.9593
chrLG1	22584001	22585000	1.06696e-06	0.000179134	31.982
chrLG1	24523001	24524000	1.15185e-05	0.0011693	32.0946
chrLG1	24163001	24164000	5.42393e-10	2.704e-07	32.1301
chrLG1	21476001	21477000	1.7473e-07	4.0062e-05	32.1905
chrLG1	16195001	16196000	4.77226e-09	1.85497e-06	32.2347
chrLG1	16302001	16303000	0	0	32.5588
chrLG1	17951001	17952000	1.73563e-08	5.61776e-06	32.6213
chrLG1	18266001	18267000	1.95484e-05	0.00174128	32.7595
chrLG1	11077001	11078000	2.86083e-09	1.18172e-06	32.7759
chrLG1	15790001	15791000	2.85743e-05	0.00228764	32.7819
chrLG1	24507001	24508000	6.30937e-06	0.000733321	32.8675
chrLG1	16586001	16587000	8.16865e-10	3.88265e-07	32.8784
chrLG1	20359001	20360000	1.49447e-08	4.94483e-06	32.963
chrLG1	21378001	21379000	0	0	32.9824
chrLG1	18893001	18894000	3.33966e-08	9.86482e-06	32.9837
chrLG1	13059001	13060000	3.63183e-05	0.00272644	33.013
chrLG1	22190001	22191000	1.20778e-06	0.000198174	33.0135
chrLG1	27189001	27190000	1.71621e-05	0.0015801	33.035
chrLG1	28772001	28773000	2.07598e-07	4.62138e-05	33.09
chrLG1	25061001	25062000	2.62236e-05	0.0021471	33.1232
chrLG1	15755001	15756000	4.72733e-13	4.30896e-10	33.2294
chrLG1	11069001	11070000	2.62629e-06	0.000369431	33.3333
chrLG1	21510001	21511000	1.12654e-06	0.000187324	33.3333
chrLG1	21999001	22000000	8.88807e-06	0.000955575	33.3333
chrLG1	16347001	16348000	3.75322e-12	2.95525e-09	33.3343
chrLG1	21445001	21446000	4.22059e-05	0.00303996	33.3488
chrLG1	15132001	15133000	3.02674e-07	6.34441e-05	33.4001
chrLG1	21834001	21835000	6.17368e-06	0.000720124	33.4066
chrLG1	27445001	27446000	1.62575e-09	7.1768e-07	33.5131
chrLG1	28035001	28036000	8.55632e-10	4.05211e-07	33.5676
chrLG1	14471001	14472000	1.4078e-05	0.00136217	33.6215
chrLG1	19350001	19351000	0.000110209	0.00603471	33.6281
chrLG1	11971001	11972000	8.26333e-05	0.00491058	33.8627
chrLG1	22193001	22194000	1.33223e-05	0.0013058	33.8851
chrLG1	19917001	19918000	0	0	33.9271
chrLG1	19351001	19352000	0.000154903	0.00765419	33.928
chrLG1	28025001	28026000	3.24772e-05	0.00250753	34.1432
chrLG1	19272001	19273000	4.75916e-08	1.3353e-05	34.2593
chrLG1	20342001	20343000	0.000196157	0.00903719	34.2857
chrLG1	21019001	21020000	0.000155497	0.00767375	34.2929
chrLG1	22510001	22511000	8.0332e-05	0.00482183	34.3891
chrLG1	14181001	14182000	6.31107e-05	0.00404818	34.4156
chrLG1	27946001	27947000	1.83418e-07	4.16868e-05	34.4935
chrLG1	19343001	19344000	2.42297e-06	0.000346544	34.5316
chrLG1	24145001	24146000	0.000106384	0.00588151	34.8772
chrLG1	17270001	17271000	4.16161e-05	0.00301151	34.9057
chrLG1	18785001	18786000	1.71349e-05	0.00157871	34.965
chrLG1	27895001	27896000	1.04805e-13	1.0633e-10	35.0941
chrLG1	29546001	29547000	1.84852e-12	1.54926e-09	35.0982
chrLG1	19162001	19163000	0	0	35.1854
chrLG1	28876001	28877000	1.5026e-08	4.96662e-06	35.1974
chrLG1	18701001	18702000	1.10246e-10	6.43988e-08	35.4282
chrLG1	19430001	19431000	1.1657e-05	0.00117739	35.561
chrLG1	25577001	25578000	1.55691e-05	0.00147197	35.7143
chrLG1	22936001	22937000	2.83443e-07	5.9944e-05	35.7914
chrLG1	6501001	6502000	0.000154368	0.0076372	35.8293
chrLG1	22708001	22709000	7.36579e-05	0.00453471	35.88
chrLG1	28958001	28959000	2.08371e-06	0.000307572	36.1638
chrLG1	18883001	18884000	4.69896e-07	9.14604e-05	36.5347
chrLG1	29615001	29616000	1.24002e-10	7.18698e-08	36.5376
chrLG1	21045001	21046000	1.30826e-05	0.00128594	36.5385
chrLG1	16739001	16740000	1.59588e-07	3.71634e-05	36.6234
chrLG1	24185001	24186000	6.51799e-05	0.00414515	36.7965
chrLG1	22610001	22611000	7.05043e-09	2.58811e-06	36.8668
chrLG1	20886001	20887000	0.000192534	0.00891843	36.8966
chrLG1	25384001	25385000	7.26066e-05	0.00449231	36.9284
chrLG1	17872001	17873000	9.29633e-05	0.00533101	36.9872
chrLG1	19377001	19378000	1.02609e-05	0.00106574	37.2172
chrLG1	15784001	15785000	2.92821e-05	0.00233211	37.5681
chrLG1	17052001	17053000	6.76108e-05	0.00425503	37.6352
chrLG1	25127001	25128000	3.05362e-07	6.38276e-05	37.7612
chrLG1	22776001	22777000	1.11022e-16	1.69453e-13	37.8875
chrLG1	12268001	12269000	7.34178e-06	0.000825837	38.0117
chrLG1	17873001	17874000	3.70605e-08	1.07398e-05	38.0675
chrLG1	16745001	16746000	3.44354e-05	0.00262062	38.1375
chrLG1	30126001	30127000	5.30902e-05	0.0035873	38.2184
chrLG1	19597001	19598000	3.36734e-05	0.00257544	38.3208
chrLG1	17852001	17853000	2.80886e-14	3.17119e-11	38.4025
chrLG1	25312001	25313000	3.53987e-05	0.00267425	38.4615
chrLG1	15620001	15621000	3.25443e-06	0.000437003	38.547
chrLG1	10361001	10362000	5.79572e-05	0.00382802	38.5482
chrLG1	22028001	22029000	6.67732e-10	3.251e-07	38.5855
chrLG1	12196001	12197000	1.51556e-05	0.00144204	38.5965
chrLG1	18263001	18264000	1.09344e-05	0.00112049	38.6742
chrLG1	15947001	15948000	1.76053e-06	0.000269341	38.7019
chrLG1	27550001	27551000	7.30022e-06	0.0008218	38.7537
chrLG1	16066001	16067000	4.45084e-06	0.000556853	38.8543
chrLG1	16871001	16872000	2.20368e-08	6.91861e-06	38.9011
chrLG1	17922001	17923000	9.50839e-08	2.38152e-05	38.962
chrLG1	21945001	21946000	9.94806e-05	0.00558777	39.0083
chrLG1	27073001	27074000	6.58744e-06	0.000757521	39.0089
chrLG1	27579001	27580000	2.93654e-13	2.75382e-10	39.0681
chrLG1	16255001	16256000	9.50708e-06	0.00100571	39.1304
chrLG1	17274001	17275000	0.000203857	0.00927048	39.1304
chrLG1	16300001	16301000	4.97153e-06	0.000607682	39.2308
chrLG1	29063001	29064000	1.15685e-13	1.15789e-10	39.2785
chrLG1	22507001	22508000	9.79349e-06	0.00102833	39.323
chrLG1	24268001	24269000	1.83799e-05	0.00166599	39.4353
chrLG1	16428001	16429000	1.5283e-10	8.67422e-08	39.4949
chrLG1	14394001	14395000	1.17561e-05	0.00118372	39.5528
chrLG1	22178001	22179000	9.84086e-08	2.45769e-05	39.8765
chrLG1	18167001	18168000	5.60426e-07	0.000105567	40.1515
chrLG1	29136001	29137000	1.41415e-05	0.0013673	40.3077
chrLG1	25964001	25965000	0.000156934	0.00771884	40.368
chrLG1	15114001	15115000	4.18441e-05	0.00302143	40.3947
chrLG1	22085001	22086000	3.59657e-06	0.000472723	40.4931
chrLG1	16794001	16795000	2.75386e-06	0.000382943	40.7524
chrLG1	21421001	21422000	1.23114e-08	4.1935e-06	40.8802
chrLG1	16657001	16658000	6.254e-12	4.75876e-09	40.9392
chrLG1	19434001	19435000	2.22432e-06	0.000324009	41.0725
chrLG1	15907001	15908000	5.65492e-12	4.35384e-09	41.3156
chrLG1	20036001	20037000	0.000100389	0.00562483	41.3265
chrLG1	21870001	21871000	0.00021466	0.00960646	41.3603
chrLG1	27766001	27767000	1.88609e-06	0.000284123	41.3961
chrLG1	23958001	23959000	0.000103698	0.00576678	41.4576
chrLG1	29525001	29526000	1.2078e-05	0.00120842	41.5954
chrLG1	20102001	20103000	0.000180159	0.00851961	41.5981
chrLG1	18613001	18614000	3.12545e-06	0.000423618	41.9643
chrLG1	16676001	16677000	5.56295e-11	3.47161e-08	42.0087
chrLG1	30593001	30594000	0.000164621	0.00799548	42.3166
chrLG1	30416001	30417000	6.53389e-06	0.0007532	42.5
chrLG1	22880001	22881000	1.55912e-06	0.000244271	42.5232
chrLG1	22955001	22956000	2.2368e-05	0.00191634	42.5386
chrLG1	23832001	23833000	4.16362e-05	0.00301226	42.7549
chrLG1	20331001	20332000	1.03082e-07	2.56408e-05	43.1513
chrLG1	26952001	26953000	1.00494e-09	4.69514e-07	43.1866
chrLG1	28206001	28207000	8.19845e-11	4.95013e-08	43.4416
chrLG1	19415001	19416000	3.78475e-07	7.63753e-05	43.4783
chrLG1	22720001	22721000	9.5971e-05	0.00544588	43.8914
chrLG1	16246001	16247000	3.64551e-11	2.38063e-08	43.9803
chrLG1	22257001	22258000	1.96789e-05	0.001749	44.0909
chrLG1	22315001	22316000	4.06452e-05	0.00295991	44.2308
chrLG1	20568001	20569000	1.82881e-06	0.000277392	44.2435
chrLG1	22583001	22584000	4.35687e-05	0.00311441	44.2509
chrLG1	21492001	21493000	0.000167887	0.00811023	44.2971
chrLG1	18455001	18456000	3.40341e-06	0.00045257	44.4444
chrLG1	24417001	24418000	3.46293e-05	0.00263153	44.4832
chrLG1	15082001	15083000	8.58531e-11	5.14196e-08	44.9505
chrLG1	11871001	11872000	8.33325e-05	0.00493787	45.0893
chrLG1	18192001	18193000	6.05915e-10	2.9807e-07	45.1816
chrLG1	11289001	11290000	7.76046e-14	8.06199e-11	45.2005
chrLG1	20110001	20111000	1.06616e-07	2.63236e-05	45.4937
chrLG1	30130001	30131000	3.5967e-05	0.00270514	45.515
chrLG1	19365001	19366000	3.67871e-05	0.00275251	45.7516
chrLG1	29152001	29153000	0.000128124	0.00672153	45.7672
chrLG1	29707001	29708000	0	0	45.7844
chrLG1	24521001	24522000	3.53278e-05	0.00267058	45.7912
chrLG1	21746001	21747000	1.36081e-11	9.80964e-09	45.9158
chrLG1	17437001	17438000	2.99843e-06	0.000410572	45.9574
chrLG1	18196001	18197000	2.12525e-05	0.00184815	46.1111
chrLG1	19850001	19851000	5.9728e-08	1.61404e-05	46.1538
chrLG1	19881001	19882000	2.77467e-12	2.25644e-09	46.3235
chrLG1	17416001	17417000	2.28059e-07	5.00566e-05	46.4744
chrLG1	21848001	21849000	1.15738e-05	0.00117377	46.6667
chrLG1	15836001	15837000	5.27785e-06	0.000635572	46.7742
chrLG1	20138001	20139000	5.77316e-15	7.27538e-12	46.7859
chrLG1	20145001	20146000	1.11076e-05	0.00113534	46.8443
chrLG1	20764001	20765000	5.59708e-05	0.00373282	46.856
chrLG1	21702001	21703000	1.7411e-06	0.000267046	46.9105
chrLG1	17628001	17629000	2.60674e-05	0.00213893	47.0109
chrLG1	21442001	21443000	1.2824e-10	7.41609e-08	47.0375
chrLG1	14137001	14138000	3.3474e-05	0.00256433	47.0547
chrLG1	13535001	13536000	4.50379e-05	0.00318878	47.0807
chrLG1	17960001	17961000	1.33178e-05	0.00130561	47.2222
chrLG1	25248001	25249000	8.67643e-06	0.000938248	47.2426
chrLG1	134001	135000	3.37003e-05	0.00257674	47.4359
chrLG1	22889001	22890000	0.000126627	0.00666449	47.5556
chrLG1	23196001	23197000	6.63852e-09	2.45044e-06	47.7145
chrLG1	5410001	5411000	2.73382e-05	0.00221147	47.7273
chrLG1	23762001	23763000	1.46359e-05	0.00140278	48
chrLG1	29337001	29338000	1.46359e-05	0.00140278	48
chrLG1	25588001	25589000	0.000198002	0.00908521	48.0769
chrLG1	21540001	21541000	6.12154e-05	0.00396786	48.4615
chrLG1	1106001	1107000	5.65791e-05	0.00376567	48.8571
chrLG1	21618001	21619000	3.25704e-06	0.00043724	48.8889
chrLG1	18514001	18515000	2.1376e-08	6.74681e-06	48.8901
chrLG1	16879001	16880000	5.9841e-14	6.36917e-11	49.2153
chrLG1	19496001	19497000	1.333e-05	0.00130613	49.8182
chrLG1	10586001	10587000	9.9882e-09	3.49598e-06	49.8538
chrLG1	27573001	27574000	1.03201e-06	0.000174618	49.8585
chrLG1	22629001	22630000	1.90498e-11	1.32373e-08	49.9194
chrLG1	20211001	20212000	3.39783e-05	0.00259305	50
chrLG1	11516001	11517000	2.78754e-07	5.92897e-05	50.0675
chrLG1	16567001	16568000	2.18914e-05	0.00188732	50.1144
chrLG1	19463001	19464000	2.4295e-08	7.5356e-06	50.2283
chrLG1	17503001	17504000	3.67563e-11	2.38831e-08	50.3106
chrLG1	12208001	12209000	0.000205838	0.00932923	50.3663
chrLG1	15981001	15982000	4.2137e-05	0.00303618	50.6207
chrLG1	19334001	19335000	6.29634e-06	0.000732226	50.625
chrLG1	12915001	12916000	3.37363e-07	6.94841e-05	51.1962
chrLG1	17859001	17860000	3.54472e-05	0.00267688	51.2017
chrLG1	19501001	19502000	0.000133419	0.00691063	51.3393
chrLG1	27906001	27907000	3.17763e-07	6.58984e-05	51.7241
chrLG1	25080001	25081000	7.09878e-06	0.000804064	51.7738
chrLG1	23687001	23688000	1.11022e-16	1.69453e-13	51.9481
chrLG1	21347001	21348000	5.53841e-10	2.75053e-07	52.1605
chrLG1	27662001	27663000	2.14476e-07	4.75212e-05	52.4982
chrLG1	27418001	27419000	5.90947e-07	0.000110437	52.5401
chrLG1	22063001	22064000	3.73718e-06	0.000486755	52.5926
chrLG1	21677001	21678000	1.97278e-06	0.000294202	52.6163
chrLG1	24682001	24683000	4.8597e-06	0.00059724	53.7838
chrLG1	18471001	18472000	4.9624e-07	9.5587e-05	53.8095
chrLG1	21131001	21132000	5.82472e-06	0.000686301	54.0724
chrLG1	23847001	23848000	3.9911e-06	0.000511885	54.4651
chrLG1	16086001	16087000	4.03653e-06	0.000516231	54.5455
chrLG1	19557001	19558000	0	0	54.8494
chrLG1	20066001	20067000	2.69555e-08	8.2526e-06	55.1724
chrLG1	25072001	25073000	0.000216216	0.00965494	55.3571
chrLG1	27187001	27188000	0.000106439	0.00588151	55.5556
chrLG1	16704001	16705000	1.31078e-08	4.43861e-06	55.6916
chrLG1	20804001	20805000	3.11822e-08	9.33789e-06	55.7355
chrLG1	16397001	16398000	0.000201462	0.0091953	56
chrLG1	18532001	18533000	3.39738e-09	1.37927e-06	56.1224
chrLG1	16620001	16621000	2.07977e-07	4.62782e-05	56.4103
chrLG1	21615001	21616000	1.97724e-05	0.00175552	56.5476
chrLG1	19486001	19487000	1.92545e-07	4.33906e-05	56.8428
chrLG1	22710001	22711000	0.000134357	0.00694575	57.1429
chrLG1	25832001	25833000	7.57202e-06	0.000844978	57.1839
chrLG1	16215001	16216000	8.46939e-08	2.16292e-05	57.3113
chrLG1	26762001	26763000	9.20085e-09	3.25321e-06	57.4468
chrLG1	22251001	22252000	1.38284e-05	0.00134452	58.0741
chrLG1	20214001	20215000	7.21387e-05	0.0044708	58.3333
chrLG1	23481001	23482000	7.21387e-05	0.0044708	58.3333
chrLG1	24641001	24642000	0.000183887	0.00864167	58.3333
chrLG1	23348001	23349000	9.64169e-05	0.00546583	58.5253
chrLG1	23957001	23958000	6.1886e-10	3.03291e-07	58.5925
chrLG1	24420001	24421000	1.56157e-06	0.00024457	58.8235
chrLG1	14640001	14641000	3.62489e-06	0.000475701	59.0909
chrLG1	17507001	17508000	0	0	59.267
chrLG1	22808001	22809000	7.12547e-10	3.43386e-07	59.375
chrLG1	24605001	24606000	3.06515e-08	9.21079e-06	59.6273
chrLG1	17910001	17911000	7.29222e-05	0.00450781	60
chrLG1	19408001	19409000	3.13089e-09	1.28107e-06	60
chrLG1	23157001	23158000	1.7147e-05	0.00157898	60
chrLG1	25634001	25635000	2.20324e-06	0.000321749	60.3535
chrLG1	17994001	17995000	9.02346e-10	4.24246e-07	60.3561
chrLG1	22191001	22192000	1.14041e-07	2.78921e-05	60.671
chrLG1	28773001	28774000	6.34293e-12	4.81938e-09	60.7907
chrLG1	29287001	29288000	7.24058e-06	0.000816394	61.0136
chrLG1	24300001	24301000	1.07588e-06	0.000180284	61.6487
chrLG1	27220001	27221000	0.000123339	0.00653352	61.8182
chrLG1	18692001	18693000	1.41228e-07	3.34719e-05	62.0924
chrLG1	21473001	21474000	1.11022e-16	1.69453e-13	62.1212
chrLG1	16294001	16295000	0	0	62.7381
chrLG1	27885001	27886000	0	0	63.1261
chrLG1	25325001	25326000	4.30092e-07	8.49842e-05	63.1336
chrLG1	26036001	26037000	2.94214e-05	0.00233998	63.4286
chrLG1	16826001	16827000	6.84545e-08	1.80762e-05	63.6364
chrLG1	25017001	25018000	2.81173e-08	8.55797e-06	63.6364
chrLG1	19583001	19584000	8.31056e-11	5.00621e-08	64.3665
chrLG1	22129001	22130000	9.36175e-09	3.30113e-06	64.7619
chrLG1	29121001	29122000	3.42127e-07	7.02983e-05	65.0641
chrLG1	29545001	29546000	0	0	65.1165
chrLG1	19404001	19405000	1.04282e-08	3.62559e-06	65.2174
chrLG1	17597001	17598000	6.31488e-09	2.34595e-06	65.5556
chrLG1	19670001	19671000	6.45846e-06	0.000746648	66.6667
chrLG1	24892001	24893000	9.03507e-05	0.00522668	66.6667
chrLG1	18139001	18140000	0	0	67.6186
chrLG1	28178001	28179000	1.91538e-06	0.000287869	67.8571
chrLG1	29794001	29795000	0	0	68.1866
chrLG1	15384001	15385000	1.18821e-09	5.45829e-07	68.4211
chrLG1	13730001	13731000	4.03886e-06	0.000516358	68.4211
chrLG1	24911001	24912000	6.65655e-05	0.00420246	68.7747
chrLG1	25526001	25527000	3.07126e-10	1.62613e-07	69.4444
chrLG1	29058001	29059000	4.65024e-07	9.07156e-05	69.5175
chrLG1	17183001	17184000	1.76992e-12	1.48818e-09	69.697
chrLG1	30317001	30318000	1.91722e-06	0.000287979	69.8565
chrLG1	23111001	23112000	2.98024e-05	0.00236127	70
chrLG1	15335001	15336000	2.66111e-05	0.00216951	70.5882
chrLG1	24333001	24334000	3.11736e-06	0.000422851	70.5882
chrLG1	30785001	30786000	7.30319e-05	0.00451047	71.2821
chrLG1	18489001	18490000	5.3667e-07	0.000101747	71.4286
chrLG1	20444001	20445000	6.25105e-07	0.000115535	71.4286
chrLG1	23436001	23437000	6.85764e-05	0.00429968	71.4286
chrLG1	23547001	23548000	1.29846e-06	0.000209884	71.7087
chrLG1	29175001	29176000	1.29846e-06	0.000209884	71.7087
chrLG1	24726001	24727000	8.32859e-06	0.000909896	71.7105
chrLG1	27916001	27917000	3.34409e-08	9.86669e-06	72.1591
chrLG1	14191001	14192000	2.78478e-06	0.000386502	72.2222
chrLG1	17448001	17449000	1.63593e-06	0.000253633	72.2222
chrLG1	20414001	20415000	1.63593e-06	0.000253633	72.2222
chrLG1	27459001	27460000	3.74469e-07	7.56887e-05	72.2222
chrLG1	16069001	16070000	1.74191e-05	0.00159895	72.7273
chrLG1	17759001	17760000	5.62384e-06	0.00066705	72.7273
chrLG1	26642001	26643000	6.50295e-05	0.00414009	72.7273
chrLG1	28007001	28008000	6.62053e-09	2.44554e-06	73.2057
chrLG1	15388001	15389000	7.00963e-07	0.000126941	73.3333
chrLG1	20246001	20247000	3.46445e-12	2.74449e-09	73.3333
chrLG1	26190001	26191000	1.5347e-05	0.00145679	73.3333
chrLG1	12164001	12165000	9.19515e-06	0.000979886	73.75
chrLG1	19810001	19811000	8.0522e-07	0.00014175	75
chrLG1	20491001	20492000	1.03858e-06	0.000175673	75
chrLG1	21814001	21815000	5.48949e-05	0.00367992	75
chrLG1	21963001	21964000	1.61729e-09	7.1516e-07	76.1905
chrLG1	19677001	19678000	5.81997e-08	1.58118e-05	76.4706
chrLG1	27604001	27605000	4.38525e-07	8.62249e-05	77.7778
chrLG1	19651001	19652000	4.82089e-09	1.87199e-06	78.3333
chrLG1	20105001	20106000	4.97231e-09	1.92267e-06	79.3103
chrLG1	30750001	30751000	0	0	79.9242
chrLG1	19532001	19533000	0	0	79.9457
chrLG1	14121001	14122000	9.00288e-06	0.000964191	80
chrLG1	17209001	17210000	2.18167e-09	9.31598e-07	80
chrLG1	21570001	21571000	1.42666e-05	0.00137671	80
chrLG1	25189001	25190000	3.44722e-07	7.0692e-05	80
chrLG1	26712001	26713000	5.82569e-06	0.000686301	80
chrLG1	20394001	20395000	2.21098e-09	9.42456e-07	81.25
chrLG1	18073001	18074000	3.87851e-06	0.000500799	81.8182
chrLG1	19366001	19367000	6.42233e-06	0.000743958	81.8182
chrLG1	22925001	22926000	4.1756e-07	8.28223e-05	82.3529
chrLG1	23609001	23610000	3.44916e-06	0.000457408	82.3529
chrLG1	26080001	26081000	1.93726e-07	4.36107e-05	82.3529
chrLG1	23868001	23869000	6.16519e-08	1.65914e-05	82.9721
chrLG1	16083001	16084000	1.05065e-06	0.000177139	83.3333
chrLG1	20709001	20710000	1.10993e-07	2.72364e-05	83.3333
chrLG1	25786001	25787000	5.3667e-07	0.000101747	84
chrLG1	21808001	21809000	6.72199e-08	1.78044e-05	84.2105
chrLG1	18140001	18141000	1.81822e-10	1.00887e-07	84.6429
chrLG1	22064001	22065000	5.12593e-09	1.97328e-06	85
chrLG1	23302001	23303000	1.02667e-06	0.000173941	85.4167
chrLG1	27257001	27258000	2.75276e-08	8.41292e-06	85.7143
chrLG1	20552001	20553000	6.17995e-12	4.7093e-09	86.6667
chrLG1	22697001	22698000	5.02829e-10	2.53591e-07	86.6667
chrLG1	29215001	29216000	4.17291e-07	8.28005e-05	86.6667
chrLG1	15621001	15622000	5.89155e-08	1.59623e-05	87.5
chrLG1	17596001	17597000	7.56839e-13	6.64265e-10	88
chrLG1	24368001	24369000	8.60751e-09	3.07475e-06	88.8889
chrLG1	25989001	25990000	3.54274e-08	1.0353e-05	88.8889
chrLG1	20309001	20310000	2.48184e-06	0.000353604	90
chrLG1	21409001	21410000	5.82081e-08	1.58118e-05	90
chrLG1	20180001	20181000	2.0894e-07	4.64528e-05	90.9091
chrLG1	20340001	20341000	1.24846e-07	3.01244e-05	90.9091
chrLG1	22987001	22988000	1.24846e-07	3.01244e-05	90.9091
chrLG1	20434001	20435000	1.7708e-09	7.75791e-07	92.3077
chrLG1	16220001	16221000	1.52467e-12	1.28896e-09	100
chrLG1	16546001	16547000	1.12843e-12	9.6597e-10	100
chrLG1	17008001	17009000	3.67008e-08	1.06593e-05	100
chrLG1	17965001	17966000	4.73234e-09	1.8422e-06	100
chrLG1	18400001	18401000	2.5091e-14	2.85132e-11	100
chrLG1	19779001	19780000	1.92946e-09	8.36153e-07	100
chrLG1	20292001	20293000	2.64951e-09	1.1023e-06	100
chrLG1	21201001	21202000	3.40126e-10	1.78812e-07	100
chrLG1	22090001	22091000	2.08995e-10	1.1438e-07	100
chrLG1	22235001	22236000	0	0	100
chrLG1	22961001	22962000	5.63621e-11	3.50892e-08	100
chrLG1	25509001	25510000	6.04439e-11	3.72737e-08	100
chrLG10	12808001	12809000	9.80933e-05	0.00553493	-53.8462
chrLG10	16122001	16123000	6.46151e-06	0.000746834	-44.2857
chrLG10	16010001	16011000	9.42034e-08	2.36486e-05	-40.9836
chrLG10	13134001	13135000	3.2799e-06	0.00043937	-36.4709
chrLG10	4723001	4724000	6.15695e-05	0.00398369	-33.4721
chrLG10	8248001	8249000	5.07651e-06	0.000616893	-32.2781
chrLG10	13126001	13127000	0	0	-29.8313
chrLG10	14728001	14729000	4.05942e-12	3.19153e-09	-28.8294
chrLG10	11229001	11230000	4.35295e-05	0.00311289	-28.3764
chrLG10	16982001	16983000	1.98e-05	0.00175737	-27.957
chrLG10	13760001	13761000	9.68514e-06	0.00101855	-25.3509
chrLG10	11703001	11704000	5.78031e-05	0.00382098	25.9076
chrLG10	4826001	4827000	0	0	26.9357
chrLG10	1231001	1232000	3.24852e-05	0.00250778	27.5789
chrLG10	1700001	1701000	2.70365e-05	0.00219423	28.061
chrLG10	9228001	9229000	3.03131e-05	0.00238719	28.1315
chrLG10	9550001	9551000	3.6928e-06	0.00048224	28.3218
chrLG10	12641001	12642000	7.11405e-07	0.00012834	28.8244
chrLG10	15164001	15165000	2.38043e-06	0.000341398	29.0017
chrLG10	3211001	3212000	1.27619e-08	4.3243e-06	29.3424
chrLG10	5185001	5186000	0.000218873	0.00973543	32.987
chrLG10	2120001	2121000	0.000203314	0.00925384	33.1169
chrLG10	12120001	12121000	2.90527e-05	0.0023181	33.5657
chrLG10	10203001	10204000	6.40682e-09	2.37671e-06	36.0478
chrLG10	9068001	9069000	3.57837e-07	7.28645e-05	36.2724
chrLG10	16954001	16955000	0.000127571	0.00669861	40.3277
chrLG10	9898001	9899000	0	0	45.2249
chrLG10	1766001	1767000	1.71701e-05	0.00158055	50.6757
chrLG10	13576001	13577000	8.48079e-06	0.000922458	55.0679
chrLG10	9643001	9644000	2.63884e-05	0.00215717	72.7273
chrLG11	4062001	4063000	4.17291e-07	8.28005e-05	-85.7143
chrLG11	23123001	23124000	6.44816e-05	0.00411432	-70.9091
chrLG11	12569001	12570000	0.00018175	0.00857256	-69.3182
chrLG11	26967001	26968000	0.000123809	0.00655194	-68.1373
chrLG11	12776001	12777000	0.000220253	0.00977358	-63.2035
chrLG11	6287001	6288000	4.21242e-11	2.70669e-08	-63.1119
chrLG11	27793001	27794000	0.000108981	0.00598384	-60
chrLG11	2830001	2831000	5.71792e-07	0.000107359	-51.4881
chrLG11	24010001	24011000	6.58046e-05	0.00417333	-49.1935
chrLG11	9588001	9589000	0.0001942	0.00897245	-47.8261
chrLG11	31598001	31599000	9.3501e-05	0.00535135	-44.5151
chrLG11	25028001	25029000	1.51973e-05	0.00144522	-42.7201
chrLG11	31305001	31306000	6.16901e-05	0.00398692	-42.6087
chrLG11	4335001	4336000	0.000125616	0.00662266	-41.6667
chrLG11	8023001	8024000	1.16625e-05	0.00117765	-40.7018
chrLG11	2565001	2566000	3.70196e-10	1.92482e-07	-40.199
chrLG11	164001	165000	4.68649e-05	0.00327977	-39.5872
chrLG11	28081001	28082000	4.34782e-10	2.22945e-07	-39.2547
chrLG11	25231001	25232000	0.000224661	0.00991593	-39.0541
chrLG11	32452001	32453000	9.15794e-08	2.31154e-05	-38.2253
chrLG11	25372001	25373000	1.69686e-05	0.00156783	-37.4861
chrLG11	2018001	2019000	2.54819e-05	0.00210709	-37.1988
chrLG11	13866001	13867000	0.00014494	0.00732178	-37.1429
chrLG11	5956001	5957000	1.16875e-05	0.00117932	-36.2889
chrLG11	21433001	21434000	5.51905e-05	0.0036945	-35.6583
chrLG11	29248001	29249000	0.000225028	0.00992705	-35.5114
chrLG11	1867001	1868000	1.99309e-07	4.46551e-05	-35.2381
chrLG11	27818001	27819000	4.53305e-06	0.000565101	-35.0209
chrLG11	17551001	17552000	0.000152799	0.00758262	-34.7781
chrLG11	4164001	4165000	1.17981e-08	4.03186e-06	-34.1107
chrLG11	21823001	21824000	0.000148744	0.00745318	-33.9726
chrLG11	15691001	15692000	2.5631e-05	0.00211512	-33.8889
chrLG11	29753001	29754000	6.07889e-05	0.00395235	-33.7357
chrLG11	14074001	14075000	2.3124e-05	0.00196462	-33.7188
chrLG11	1846001	1847000	3.35166e-09	1.36283e-06	-32.5061
chrLG11	5327001	5328000	0.000129508	0.00676993	-32.1429
chrLG11	30819001	30820000	7.66054e-15	9.40342e-12	-31.9929
chrLG11	13814001	13815000	0.000210832	0.00949124	-31.6162
chrLG11	26521001	26522000	8.77836e-05	0.00512489	-31.25
chrLG11	30489001	30490000	0.000121991	0.00648873	-31.1538
chrLG11	9522001	9523000	1.46821e-05	0.00140624	-30.6097
chrLG11	12446001	12447000	1.06874e-06	0.000179288	-29.643
chrLG11	12606001	12607000	2.15319e-05	0.00186404	-28.8133
chrLG11	15647001	15648000	6.65619e-05	0.00420246	-28.6225
chrLG11	21936001	21937000	0.000113815	0.00617376	-28.5714
chrLG11	3858001	3859000	1.91844e-06	0.000287996	-28.5372
chrLG11	5518001	5519000	6.69435e-06	0.000767779	-28.125
chrLG11	29961001	29962000	8.3483e-06	0.000911285	-28.0946
chrLG11	8582001	8583000	0.000139413	0.00711721	-27.972
chrLG11	29252001	29253000	8.83811e-07	0.000153793	-27.8846
chrLG11	2483001	2484000	8.20164e-05	0.00488875	-27.7916
chrLG11	3865001	3866000	8.11663e-05	0.00485344	-27.6149
chrLG11	22360001	22361000	8.77835e-06	0.000946908	-27.3443
chrLG11	7015001	7016000	3.35201e-05	0.00256646	-27.1531
chrLG11	31032001	31033000	0.000210309	0.0094712	-26.629
chrLG11	31039001	31040000	1.47245e-05	0.00140906	-26.5098
chrLG11	14332001	14333000	8.55225e-05	0.00503028	-26.3889
chrLG11	25390001	25391000	7.8319e-05	0.00473376	-25.75
chrLG11	14917001	14918000	1.07009e-05	0.00110032	-25.6863
chrLG11	11426001	11427000	0.000173073	0.00828463	-25.6684
chrLG11	15042001	15043000	0.000163504	0.00795908	-25.641
chrLG11	23100001	23101000	2.14424e-09	9.17768e-07	-25.5985
chrLG11	30337001	30338000	0.000180432	0.00852786	-25.5392
chrLG11	11966001	11967000	3.05054e-06	0.000416611	-25.49
chrLG11	22513001	22514000	1.8813e-07	4.25534e-05	-25.0549
chrLG11	2249001	2250000	8.81466e-05	0.00514032	25.7407
chrLG11	31619001	31620000	0.000120349	0.00643293	25.8223
chrLG11	16224001	16225000	3.86447e-05	0.00285519	25.8959
chrLG11	19392001	19393000	0.000190579	0.0088602	25.9364
chrLG11	19504001	19505000	1.28676e-09	5.86438e-07	26.056
chrLG11	2071001	2072000	3.49883e-05	0.00265301	26.0839
chrLG11	8276001	8277000	0.000111999	0.00610515	26.4342
chrLG11	6609001	6610000	0.000154065	0.00762583	28.4098
chrLG11	19037001	19038000	5.97744e-13	5.36389e-10	28.7172
chrLG11	366001	367000	8.49276e-06	0.000922988	29.5037
chrLG11	19322001	19323000	8.96537e-06	0.000962097	30
chrLG11	32618001	32619000	2.41356e-05	0.00203035	30.0936
chrLG11	8888001	8889000	9.52094e-07	0.000163975	30.3538
chrLG11	31955001	31956000	5.92162e-05	0.00388406	31.2222
chrLG11	1458001	1459000	0.000122262	0.00649582	31.3971
chrLG11	6314001	6315000	6.14647e-07	0.000113844	32.3855
chrLG11	5230001	5231000	0	0	32.4779
chrLG11	10923001	10924000	0.000179966	0.00851262	33.3333
chrLG11	17977001	17978000	1.81007e-07	4.12486e-05	33.5956
chrLG11	29773001	29774000	3.0205e-05	0.00238132	33.7392
chrLG11	31765001	31766000	2.9976e-15	3.93977e-12	34.4264
chrLG11	3202001	3203000	1.41482e-05	0.0013677	34.8964
chrLG11	19676001	19677000	3.71756e-06	0.000484685	35.6951
chrLG11	24835001	24836000	0.000112451	0.00612287	36.2479
chrLG11	5129001	5130000	9.99429e-06	0.00104458	37.2093
chrLG11	31122001	31123000	7.94663e-06	0.000876447	38.0952
chrLG11	24788001	24789000	1.05467e-06	0.000177586	43.7363
chrLG11	19503001	19504000	0	0	43.9022
chrLG11	11556001	11557000	3.07029e-06	0.000418102	62.4788
chrLG11	18908001	18909000	1.37136e-05	0.00133536	66.6667
chrLG11	23937001	23938000	7.39598e-05	0.00454523	69.2308
chrLG11	18517001	18518000	9.15063e-05	0.00527594	70
chrLG11	27419001	27420000	1.19274e-05	0.00119657	75
chrLG11	1724001	1725000	0.000100927	0.00564706	75.7143
chrLG12	14781001	14782000	1.64988e-05	0.00153505	-76.9231
chrLG12	5827001	5828000	2.86262e-08	8.6622e-06	-65
chrLG12	946001	947000	2.03553e-05	0.00179078	-61.5385
chrLG12	18043001	18044000	6.67017e-05	0.00420953	-60.7143
chrLG12	10442001	10443000	5.07011e-05	0.00347273	-57.9545
chrLG12	3410001	3411000	9.18765e-06	0.000979688	-56.25
chrLG12	18251001	18252000	0.000226318	0.00996616	-54.4444
chrLG12	15827001	15828000	0.000213343	0.00956546	-50
chrLG12	22982001	22983000	2.88273e-07	6.07926e-05	-50
chrLG12	21084001	21085000	0.00011343	0.00615926	-48.2143
chrLG12	8871001	8872000	0.000188089	0.00878978	-48.1419
chrLG12	10552001	10553000	1.96817e-06	0.000293683	-45.4545
chrLG12	7461001	7462000	3.7398e-09	1.50047e-06	-44.7802
chrLG12	25762001	25763000	0.000185377	0.00869185	-44.4348
chrLG12	22367001	22368000	0.000125211	0.00660797	-44.1224
chrLG12	15407001	15408000	3.12976e-05	0.00243852	-43.75
chrLG12	23839001	23840000	5.37813e-09	2.05366e-06	-43.2261
chrLG12	16049001	16050000	5.02698e-05	0.00344981	-42.1569
chrLG12	20603001	20604000	5.60123e-08	1.53434e-05	-41.2037
chrLG12	3001	4000	0.00017294	0.00827975	-40.818
chrLG12	30422001	30423000	3.98833e-05	0.0029209	-40.5833
chrLG12	13794001	13795000	2.15652e-10	1.17651e-07	-38.6364
chrLG12	13271001	13272000	0.000160146	0.00783369	-37.9179
chrLG12	11625001	11626000	0.000190921	0.00887005	-36.1248
chrLG12	9306001	9307000	3.87594e-11	2.50908e-08	-35.6365
chrLG12	3945001	3946000	1.74212e-06	0.000267046	-35.6082
chrLG12	2253001	2254000	1.28138e-05	0.00126707	-35.2142
chrLG12	7249001	7250000	0.000129133	0.00675621	-35.061
chrLG12	14136001	14137000	4.64836e-08	1.30774e-05	-34.8783
chrLG12	11003001	11004000	1.89639e-05	0.00170673	-34.375
chrLG12	7749001	7750000	2.06694e-07	4.60519e-05	-33.9241
chrLG12	17585001	17586000	1.40097e-08	4.67108e-06	-33.762
chrLG12	12491001	12492000	0	0	-33.7053
chrLG12	9231001	9232000	6.2865e-07	0.000116107	-33.4921
chrLG12	5903001	5904000	3.27647e-05	0.00252599	-33.3966
chrLG12	15790001	15791000	3.97386e-08	1.14114e-05	-32.8483
chrLG12	7833001	7834000	9.64894e-05	0.00546815	-32.7973
chrLG12	6644001	6645000	1.02829e-10	6.03676e-08	-32.5143
chrLG12	6785001	6786000	2.40165e-06	0.000344062	-32.196
chrLG12	10195001	10196000	1.47761e-07	3.47828e-05	-31.7888
chrLG12	12869001	12870000	6.09128e-07	0.000113064	-31.4795
chrLG12	16114001	16115000	5.49723e-05	0.00368416	-31.4574
chrLG12	28295001	28296000	4.20699e-05	0.00303394	-31.1326
chrLG12	20331001	20332000	8.2437e-06	0.000901948	-30.8523
chrLG12	10833001	10834000	3.02066e-05	0.00238132	-30.6285
chrLG12	12949001	12950000	0.000126933	0.00667642	-30.5528
chrLG12	21269001	21270000	0.00014648	0.00737098	-30
chrLG12	9561001	9562000	6.51183e-06	0.00075115	-29.8364
chrLG12	6649001	6650000	1.26054e-05	0.00125061	-29.0649
chrLG12	32256001	32257000	1.34622e-08	4.53208e-06	-28.7936
chrLG12	25232001	25233000	7.9251e-05	0.00477567	-28.547
chrLG12	22036001	22037000	0.000113838	0.00617376	-28.4909
chrLG12	9972001	9973000	2.86243e-05	0.00229094	-28.1384
chrLG12	31545001	31546000	7.85756e-05	0.00474706	-27.8532
chrLG12	16529001	16530000	0	0	-27.7299
chrLG12	16444001	16445000	1.31256e-06	0.000211758	-27.6571
chrLG12	17382001	17383000	4.56731e-05	0.0032183	-27.2727
chrLG12	5159001	5160000	3.27553e-09	1.335e-06	-27.0199
chrLG12	702001	703000	8.91907e-06	0.000958116	-26.6667
chrLG12	17730001	17731000	0.000187034	0.00875213	-26.6667
chrLG12	20930001	20931000	0.000150113	0.00749867	-26.5476
chrLG12	25400001	25401000	3.44926e-06	0.000457408	-26.4894
chrLG12	15905001	15906000	3.02173e-05	0.00238181	-26.4549
chrLG12	12231001	12232000	8.58126e-06	0.000930857	-26.3497
chrLG12	33091001	33092000	3.25967e-05	0.00251527	-26.2182
chrLG12	6281001	6282000	1.88559e-06	0.000284123	-26.1941
chrLG12	24486001	24487000	0.000101069	0.00565259	-26.1755
chrLG12	5975001	5976000	1.38058e-05	0.00134307	-26.1654
chrLG12	1134001	1135000	0.000210247	0.00946978	-26.1039
chrLG12	3458001	3459000	9.1619e-06	0.000977838	-26.0623
chrLG12	22559001	22560000	2.54317e-05	0.00210435	-25.7143
chrLG12	176001	177000	4.17076e-11	2.68656e-08	-25.4995
chrLG12	24968001	24969000	9.44476e-05	0.00539355	-25.4198
chrLG12	10196001	10197000	4.84009e-05	0.00336314	-25.3333
chrLG12	20136001	20137000	2.50304e-05	0.00207974	-25.29
chrLG12	13220001	13221000	5.30684e-08	1.46604e-05	-25.2632
chrLG12	9786001	9787000	6.08976e-05	0.00395546	-25.1898
chrLG12	32137001	32138000	7.62025e-05	0.00464288	25.0601
chrLG12	15635001	15636000	2.27972e-05	0.00194383	25.1001
chrLG12	18482001	18483000	8.13799e-06	0.00089301	25.1385
chrLG12	11502001	11503000	0.00017496	0.00834456	25.3086
chrLG12	4282001	4283000	2.34211e-07	5.12181e-05	25.3428
chrLG12	28398001	28399000	8.61015e-05	0.00505409	25.3571
chrLG12	33233001	33234000	2.29398e-05	0.00195401	25.6729
chrLG12	9824001	9825000	1.11098e-05	0.00113534	25.8965
chrLG12	15617001	15618000	3.15364e-05	0.00245199	26.0409
chrLG12	32693001	32694000	5.62095e-07	0.000105844	26.1711
chrLG12	19904001	19905000	0.000224735	0.00991834	26.2191
chrLG12	2008001	2009000	0	0	26.5355
chrLG12	3122001	3123000	1.63994e-05	0.00152744	26.6409
chrLG12	13404001	13405000	0	0	27.0419
chrLG12	9618001	9619000	2.62168e-06	0.000369101	27.2835
chrLG12	33985001	33986000	4.00456e-05	0.00293018	27.3831
chrLG12	8447001	8448000	4.58073e-05	0.00322469	27.8253
chrLG12	8039001	8040000	1.44338e-05	0.00138911	27.9157
chrLG12	10175001	10176000	2.86654e-07	6.05739e-05	28.0357
chrLG12	5803001	5804000	1.11022e-16	1.69453e-13	28.2213
chrLG12	5475001	5476000	1.19238e-13	1.18434e-10	28.4437
chrLG12	5614001	5615000	0.000135258	0.00697494	28.6238
chrLG12	7507001	7508000	1.75211e-06	0.000268131	28.6881
chrLG12	15944001	15945000	5.97958e-05	0.00390682	29.1667
chrLG12	29637001	29638000	0.00012888	0.0067476	30.4429
chrLG12	5357001	5358000	4.41147e-12	3.44748e-09	30.625
chrLG12	33862001	33863000	8.72437e-07	0.000151966	30.8186
chrLG12	32243001	32244000	0.000194838	0.00899392	30.8333
chrLG12	5476001	5477000	2.81403e-07	5.96906e-05	30.9153
chrLG12	5877001	5878000	1.23137e-05	0.00122776	30.9224
chrLG12	9785001	9786000	7.2519e-05	0.00448871	31.2918
chrLG12	30179001	30180000	3.97098e-05	0.00291175	31.5507
chrLG12	16193001	16194000	4.71307e-06	0.000583213	32.7295
chrLG12	30413001	30414000	4.97197e-05	0.0034244	33.1502
chrLG12	10222001	10223000	3.62394e-06	0.000475696	33.3333
chrLG12	8920001	8921000	2.71851e-07	5.80588e-05	34.6675
chrLG12	33210001	33211000	0.000111893	0.00610064	34.707
chrLG12	32421001	32422000	4.8427e-05	0.0033642	35
chrLG12	24210001	24211000	0.000202152	0.00921711	35.0806
chrLG12	32091001	32092000	4.19953e-05	0.00302971	35.5401
chrLG12	8713001	8714000	9.65433e-07	0.00016586	35.8083
chrLG12	29898001	29899000	2.19567e-05	0.00189009	36.182
chrLG12	4775001	4776000	0.00015822	0.00776868	36.9883
chrLG12	19824001	19825000	0.000111698	0.00609384	37.5283
chrLG12	33677001	33678000	1.72863e-11	1.21745e-08	37.6499
chrLG12	11945001	11946000	1.7781e-05	0.00162509	38.9163
chrLG12	12161001	12162000	7.46187e-09	2.71394e-06	39.8822
chrLG12	5997001	5998000	1.62756e-05	0.0015189	39.9461
chrLG12	18237001	18238000	0.00019762	0.00907649	45.4545
chrLG12	13107001	13108000	1.81657e-05	0.00165051	46.1365
chrLG12	5814001	5815000	9.78099e-05	0.00552374	50.6667
chrLG12	19582001	19583000	7.68774e-07	0.000137075	52
chrLG12	30109001	30110000	0.000112926	0.00613988	52.6316
chrLG12	4982001	4983000	1.95024e-06	0.000291532	54.3155
chrLG12	1704001	1705000	9.07728e-05	0.00524365	57.8947
chrLG13	29229001	29230000	9.51461e-14	9.72894e-11	-83.8367
chrLG13	25289001	25290000	8.59367e-06	0.000931233	-83.3333
chrLG13	27753001	27754000	1.8505e-05	0.00167499	-78.4091
chrLG13	32412001	32413000	9.52059e-06	0.00100653	-76.9231
chrLG13	18126001	18127000	0.000106421	0.00588151	-72.7273
chrLG13	27941001	27942000	1.16114e-05	0.00117577	-72.6891
chrLG13	24405001	24406000	5.53828e-11	3.4687e-08	-70.7018
chrLG13	17744001	17745000	1.16278e-05	0.001176	-69.2754
chrLG13	24556001	24557000	7.39598e-05	0.00454523	-69.2308
chrLG13	27864001	27865000	5.93418e-05	0.00388887	-68.8259
chrLG13	31259001	31260000	4.29307e-05	0.00308192	-68.75
chrLG13	25181001	25182000	3.7914e-06	0.000492093	-68.6869
chrLG13	16771001	16772000	9.64325e-05	0.00546611	-65.5797
chrLG13	27423001	27424000	8.76878e-05	0.00512332	-65.0794
chrLG13	29813001	29814000	3.98415e-07	7.98159e-05	-65.0794
chrLG13	29082001	29083000	1.43228e-05	0.00138021	-60.7843
chrLG13	2220001	2221000	7.67692e-05	0.00466664	-60
chrLG13	23112001	23113000	7.62088e-05	0.00464288	-58.547
chrLG13	15800001	15801000	0.000213276	0.00956349	-55.9524
chrLG13	28659001	28660000	1.01996e-05	0.00106023	-55.2707
chrLG13	31435001	31436000	0	0	-55.1198
chrLG13	30665001	30666000	9.9476e-14	1.01319e-10	-51.6993
chrLG13	6566001	6567000	9.7875e-05	0.00552574	-51.6484
chrLG13	29485001	29486000	0	0	-51.022
chrLG13	31997001	31998000	2.01269e-06	0.000299297	-50.5929
chrLG13	22524001	22525000	5.80854e-05	0.00383308	-50
chrLG13	23581001	23582000	7.74293e-05	0.00469798	-50
chrLG13	31907001	31908000	7.9229e-08	2.04849e-05	-47.9025
chrLG13	30528001	30529000	9.60333e-05	0.00544883	-47.8571
chrLG13	25236001	25237000	8.00296e-11	4.83771e-08	-47.4654
chrLG13	30972001	30973000	3.03169e-12	2.44849e-09	-46.095
chrLG13	20607001	20608000	3.24468e-06	0.000435973	-45.8947
chrLG13	27803001	27804000	1.40212e-05	0.00135769	-45.4545
chrLG13	27696001	27697000	1.73024e-09	7.59299e-07	-44.7866
chrLG13	30830001	30831000	4.26624e-08	1.21269e-05	-43.0049
chrLG13	22617001	22618000	4.58021e-06	0.000569617	-42.8889
chrLG13	31268001	31269000	8.30393e-07	0.000145177	-42.303
chrLG13	29612001	29613000	2.87318e-07	6.06896e-05	-42.1182
chrLG13	16578001	16579000	1.16443e-05	0.00117679	-41.3919
chrLG13	21917001	21918000	0.000115597	0.00624371	-39.3939
chrLG13	24348001	24349000	7.50575e-08	1.95594e-05	-39.316
chrLG13	27490001	27491000	5.27801e-10	2.64137e-07	-39.2847
chrLG13	13844001	13845000	2.52484e-07	5.47083e-05	-38.961
chrLG13	24039001	24040000	3.26439e-06	0.000437978	-38.5714
chrLG13	19216001	19217000	0.000138568	0.00708445	-37.4296
chrLG13	24347001	24348000	0.000152606	0.00757778	-37.332
chrLG13	6276001	6277000	8.18582e-05	0.00488303	-37.0358
chrLG13	29486001	29487000	1.2816e-11	9.27716e-09	-36.571
chrLG13	27853001	27854000	3.84822e-09	1.53594e-06	-36.5115
chrLG13	14530001	14531000	3.63778e-05	0.00272894	-36
chrLG13	28813001	28814000	4.89361e-07	9.46121e-05	-35.8396
chrLG13	30506001	30507000	0.000212544	0.00953637	-35.639
chrLG13	7454001	7455000	1.01919e-05	0.00105963	-33.7054
chrLG13	13471001	13472000	7.37946e-05	0.00454004	-33.5544
chrLG13	29967001	29968000	4.87486e-07	9.43196e-05	-32.9816
chrLG13	15605001	15606000	8.36107e-05	0.00494919	-32.8431
chrLG13	27694001	27695000	0.000180728	0.00853795	-32.4675
chrLG13	27569001	27570000	3.30509e-06	0.000442094	-32.3763
chrLG13	29484001	29485000	0.000110159	0.00603336	-32.0364
chrLG13	2285001	2286000	0.000175358	0.00835789	-31.4542
chrLG13	25569001	25570000	0.000227326	0.00999626	-31.4286
chrLG13	5495001	5496000	3.75125e-05	0.00279146	-31.3725
chrLG13	19363001	19364000	2.24445e-05	0.00192226	-31.3534
chrLG13	31448001	31449000	3.91341e-05	0.00288049	-31.2845
chrLG13	25127001	25128000	8.2828e-06	0.000905606	-30.7118
chrLG13	16603001	16604000	2.03283e-05	0.00178931	-30.6899
chrLG13	29725001	29726000	0.000212679	0.00954077	-30.3554
chrLG13	31377001	31378000	4.9398e-08	1.37781e-05	-30.1192
chrLG13	17938001	17939000	6.51501e-09	2.41169e-06	-29.9008
chrLG13	23530001	23531000	4.51127e-06	0.000562922	-29.7332
chrLG13	466001	467000	2.6297e-05	0.00215199	-29.6146
chrLG13	15117001	15118000	0.000181851	0.00857474	-29.5597
chrLG13	15403001	15404000	6.69345e-05	0.00422217	-28.9593
chrLG13	32682001	32683000	0.000102817	0.00573003	-28.9123
chrLG13	32055001	32056000	3.4382e-05	0.00261809	-28.2298
chrLG13	6245001	6246000	1.57016e-07	3.66465e-05	-28.2005
chrLG13	7161001	7162000	1.51069e-05	0.00143797	-27.9279
chrLG13	9309001	9310000	0.000218659	0.00973104	-27.7658
chrLG13	20998001	20999000	7.30976e-11	4.4393e-08	-27.3052
chrLG13	11721001	11722000	6.41562e-07	0.000118031	-27.0634
chrLG13	19473001	19474000	3.27505e-06	0.000438894	-26.9057
chrLG13	1227001	1228000	1.42109e-14	1.65836e-11	-26.8685
chrLG13	15900001	15901000	0.000101446	0.00566872	-26.8329
chrLG13	29430001	29431000	4.81621e-08	1.34913e-05	-26.7436
chrLG13	28374001	28375000	0.000102264	0.00570656	-26.6304
chrLG13	785001	786000	2.50414e-09	1.05022e-06	-26.6229
chrLG13	28694001	28695000	1.40676e-05	0.00136142	-26.2279
chrLG13	23533001	23534000	1.23965e-06	0.000202351	-26.1355
chrLG13	31592001	31593000	7.67464e-10	3.66458e-07	-26.0916
chrLG13	6991001	6992000	9.1764e-05	0.00528319	-26.0772
chrLG13	30876001	30877000	1.65056e-05	0.00153514	-25.8417
chrLG13	26364001	26365000	3.09685e-06	0.000420727	-25.7271
chrLG13	15066001	15067000	6.73115e-05	0.00424132	-25.5903
chrLG13	8456001	8457000	4.91762e-05	0.00339856	-25.5588
chrLG13	29064001	29065000	7.28255e-05	0.00450478	-25.5222
chrLG13	31964001	31965000	8.16436e-07	0.000143218	-25.3146
chrLG13	22226001	22227000	3.19348e-05	0.00247447	-25.2381
chrLG13	13770001	13771000	0.000222943	0.00986181	25.037
chrLG13	20557001	20558000	4.20201e-07	8.32826e-05	25.0657
chrLG13	15582001	15583000	7.04048e-05	0.00439202	25.3785
chrLG13	31754001	31755000	1.12278e-05	0.00114537	25.4155
chrLG13	6815001	6816000	1.61012e-06	0.000250557	25.4655
chrLG13	23435001	23436000	0.000137898	0.00705717	25.8561
chrLG13	29329001	29330000	2.75621e-07	5.87675e-05	26.1538
chrLG13	30354001	30355000	1.21225e-05	0.001211	26.3019
chrLG13	14888001	14889000	2.15779e-06	0.00031624	26.5132
chrLG13	31678001	31679000	3.68067e-08	1.06782e-05	26.5853
chrLG13	23207001	23208000	0.000175248	0.0083534	26.6862
chrLG13	24412001	24413000	0.000131964	0.00686415	26.6926
chrLG13	3209001	3210000	6.74425e-05	0.00424701	26.9206
chrLG13	14812001	14813000	1.43202e-05	0.00138021	27.2222
chrLG13	5857001	5858000	1.56177e-09	6.94743e-07	27.3894
chrLG13	6708001	6709000	7.23965e-12	5.46086e-09	27.7279
chrLG13	24705001	24706000	9.85092e-06	0.0010325	27.7498
chrLG13	15446001	15447000	1.04436e-07	2.59329e-05	28.1707
chrLG13	23584001	23585000	2.99936e-06	0.00041059	28.4747
chrLG13	12718001	12719000	2.51523e-06	0.000357675	28.8889
chrLG13	16853001	16854000	1.61615e-08	5.26378e-06	28.9268
chrLG13	30141001	30142000	0.000189376	0.00882148	29.0556
chrLG13	27882001	27883000	9.75376e-06	0.00102514	29.2403
chrLG13	31091001	31092000	1.67412e-05	0.00155372	29.6698
chrLG13	22615001	22616000	2.43662e-06	0.000348305	30.0325
chrLG13	7956001	7957000	2.56076e-08	7.89099e-06	30.0334
chrLG13	29808001	29809000	3.20649e-05	0.00248233	30.4011
chrLG13	25271001	25272000	0.000129954	0.00678739	30.7244
chrLG13	30685001	30686000	2.20892e-05	0.00189683	31
chrLG13	13045001	13046000	0.000211021	0.00949586	31.3131
chrLG13	10004001	10005000	1.95045e-05	0.00173886	31.8683
chrLG13	28305001	28306000	1.20368e-07	2.92744e-05	32.7068
chrLG13	6709001	6710000	3.38009e-06	0.000450274	32.9301
chrLG13	29475001	29476000	3.01639e-07	6.32525e-05	33.4477
chrLG13	19978001	19979000	5.91749e-14	6.32413e-11	34.2193
chrLG13	29202001	29203000	2.04404e-07	4.56786e-05	34.2803
chrLG13	17801001	17802000	0.000133476	0.00691241	34.3874
chrLG13	30111001	30112000	0.000138564	0.00708445	35.2941
chrLG13	27711001	27712000	0.000146184	0.00736106	36.2069
chrLG13	19227001	19228000	3.58047e-13	3.33365e-10	36.7373
chrLG13	30684001	30685000	0	0	38.8725
chrLG13	9402001	9403000	7.74258e-06	0.000859626	39.3254
chrLG13	22727001	22728000	9.88098e-15	1.18496e-11	39.6853
chrLG13	29424001	29425000	1.71051e-05	0.00157788	39.841
chrLG13	28306001	28307000	0	0	40.7782
chrLG13	15287001	15288000	1.19337e-09	5.47557e-07	41.0112
chrLG13	17654001	17655000	0.000106603	0.00588668	42.8571
chrLG13	25283001	25284000	4.43012e-05	0.0031499	43.4783
chrLG13	28586001	28587000	0.000226323	0.00996616	43.9359
chrLG13	23624001	23625000	8.5334e-08	2.17287e-05	44.1899
chrLG13	30216001	30217000	1.07671e-09	4.99456e-07	46.1045
chrLG13	1899001	1900000	0.000162689	0.00792829	46.1722
chrLG13	27608001	27609000	4.39611e-06	0.000552129	46.3711
chrLG13	15474001	15475000	0.000135282	0.00697494	46.8627
chrLG13	22725001	22726000	0	0	49.1086
chrLG13	3291001	3292000	0.000120484	0.00643685	52.1739
chrLG13	22210001	22211000	0.000209763	0.0094589	52.381
chrLG13	30077001	30078000	0.00015902	0.00779768	56.9378
chrLG13	26018001	26019000	0.000149248	0.00747036	57.1429
chrLG13	16913001	16914000	8.49812e-09	3.04194e-06	59.696
chrLG13	29981001	29982000	2.20153e-05	0.00189324	65.1786
chrLG13	16318001	16319000	1.91969e-05	0.00171968	66.6667
chrLG13	29724001	29725000	2.03264e-05	0.00178931	66.9565
chrLG13	30367001	30368000	3.10078e-05	0.00242065	68.4211
chrLG13	31137001	31138000	5.80137e-06	0.000684055	68.4211
chrLG13	32431001	32432000	2.08074e-05	0.00182009	73.5178
chrLG13	31576001	31577000	4.56079e-08	1.28798e-05	73.6842
chrLG13	24399001	24400000	7.68107e-07	0.000137003	77.451
chrLG13	32713001	32714000	1.23319e-07	2.98541e-05	78.9744
chrLG14	10937001	10938000	6.50295e-05	0.00414009	-72.7273
chrLG14	28191001	28192000	5.15658e-05	0.00351056	-62.5
chrLG14	23936001	23937000	5.97403e-06	0.000701109	-56.8182
chrLG14	18915001	18916000	1.94252e-06	0.000290773	-53.9785
chrLG14	29431001	29432000	2.13697e-05	0.00185493	-51.2821
chrLG14	30883001	30884000	0.000198002	0.00908521	-48.0769
chrLG14	32442001	32443000	8.8365e-05	0.00514556	-47.7477
chrLG14	6562001	6563000	6.15868e-05	0.00398432	-46.4696
chrLG14	29324001	29325000	5.12922e-05	0.00350018	-45.393
chrLG14	22950001	22951000	5.33351e-13	4.83608e-10	-43.7677
chrLG14	29701001	29702000	0.000149478	0.00747845	-43.3333
chrLG14	18239001	18240000	0.000144749	0.00731781	-43.0769
chrLG14	31048001	31049000	7.04711e-07	0.000127398	-40.8451
chrLG14	32998001	32999000	4.13971e-07	8.233e-05	-39.032
chrLG14	6521001	6522000	7.98195e-05	0.00479937	-37.3563
chrLG14	31642001	31643000	4.89157e-05	0.00338526	-36.6667
chrLG14	28935001	28936000	4.02561e-06	0.000515296	-35.6532
chrLG14	5667001	5668000	6.58632e-05	0.00417433	-34.5455
chrLG14	30788001	30789000	9.17192e-11	5.44318e-08	-33.9063
chrLG14	17678001	17679000	5.2879e-05	0.00357657	-33.3333
chrLG14	10717001	10718000	6.8081e-05	0.00427635	-32.9308
chrLG14	16990001	16991000	2.79216e-07	5.93637e-05	-32.2729
chrLG14	29978001	29979000	3.14022e-06	0.000425066	-32.0865
chrLG14	12452001	12453000	1.01549e-05	0.00105664	-31.4465
chrLG14	12324001	12325000	6.11355e-05	0.00396597	-31.3433
chrLG14	16708001	16709000	8.4602e-06	0.000920411	-31.0811
chrLG14	22553001	22554000	0.000168458	0.0081278	-30.7038
chrLG14	18409001	18410000	1.05554e-07	2.60861e-05	-30.5667
chrLG14	14830001	14831000	1.0757e-07	2.64838e-05	-30.4494
chrLG14	22951001	22952000	3.75659e-05	0.00279471	-30.254
chrLG14	32718001	32719000	0.00015188	0.00755287	-30.1918
chrLG14	32253001	32254000	2.63872e-07	5.66337e-05	-30.0921
chrLG14	19477001	19478000	0.00011439	0.00619571	-29.8209
chrLG14	17112001	17113000	4.49042e-06	0.000560996	-29.7297
chrLG14	16807001	16808000	1.00058e-06	0.000170576	-29.5293
chrLG14	25637001	25638000	2.72949e-05	0.0022096	-29.4538
chrLG14	23559001	23560000	7.23449e-05	0.00448197	-28.0542
chrLG14	33850001	33851000	4.62533e-08	1.30196e-05	-27.7107
chrLG14	9641001	9642000	3.69415e-05	0.00276128	-27.2695
chrLG14	31019001	31020000	8.30245e-05	0.00492719	-27.1754
chrLG14	3331001	3332000	2.2076e-09	9.41786e-07	-27.0661
chrLG14	26804001	26805000	0.000127274	0.00668974	-27.0408
chrLG14	13281001	13282000	2.71253e-05	0.00219972	-26.9073
chrLG14	33597001	33598000	5.84977e-13	5.25838e-10	-26.8781
chrLG14	32489001	32490000	3.33067e-16	4.86938e-13	-26.1817
chrLG14	32830001	32831000	8.53711e-06	0.000926648	-25.7752
chrLG14	33175001	33176000	6.9534e-07	0.000126274	-25.317
chrLG14	23118001	23119000	0.000193696	0.0089587	-25.2381
chrLG14	18610001	18611000	7.77095e-06	0.000861818	-25.1388
chrLG14	5546001	5547000	2.98328e-05	0.0023623	-25.052
chrLG14	27524001	27525000	0.000212006	0.0095229	25.0917
chrLG14	34117001	34118000	4.18421e-08	1.19328e-05	25.555
chrLG14	695001	696000	0.000108355	0.00596415	25.9851
chrLG14	34129001	34130000	1.00715e-05	0.0010509	26.1905
chrLG14	7642001	7643000	3.48734e-05	0.00264699	26.5217
chrLG14	9199001	9200000	9.79718e-07	0.000167678	26.6458
chrLG14	6531001	6532000	2.90264e-06	0.000399241	27.4242
chrLG14	31719001	31720000	1.16875e-06	0.000193231	27.5563
chrLG14	1266001	1267000	0.000121035	0.00645699	27.8929
chrLG14	28199001	28200000	0.000172602	0.00826816	28.9474
chrLG14	4379001	4380000	6.00182e-05	0.00391572	28.9572
chrLG14	7059001	7060000	0.000165302	0.00801882	29.2581
chrLG14	8910001	8911000	4.06761e-10	2.09609e-07	29.6156
chrLG14	28024001	28025000	0.000113496	0.00616047	30.2326
chrLG14	11122001	11123000	0.000167703	0.0081021	30.3201
chrLG14	25579001	25580000	2.44659e-05	0.00204721	30.7692
chrLG14	18410001	18411000	1.21321e-05	0.00121173	30.92
chrLG14	6316001	6317000	0.000144065	0.00729387	31.25
chrLG14	4318001	4319000	4.46154e-05	0.00316834	31.2892
chrLG14	18333001	18334000	0.000148537	0.00744494	31.4286
chrLG14	19337001	19338000	4.95783e-05	0.00341953	31.8775
chrLG14	30005001	30006000	4.45708e-05	0.00316604	32.09
chrLG14	9472001	9473000	8.24167e-05	0.00490203	32.219
chrLG14	30935001	30936000	9.83476e-06	0.00103157	32.5739
chrLG14	5721001	5722000	0.000104667	0.00581138	33.6499
chrLG14	32917001	32918000	6.84399e-05	0.00429216	33.6556
chrLG14	13031001	13032000	7.92434e-06	0.000874544	33.6898
chrLG14	33622001	33623000	2.22045e-16	3.3019e-13	33.6909
chrLG14	30819001	30820000	2.16785e-06	0.000317203	33.9781
chrLG14	29437001	29438000	7.34905e-10	3.52203e-07	34.984
chrLG14	29202001	29203000	0.000213951	0.00958762	35.3535
chrLG14	11702001	11703000	0.000208383	0.0094145	36.1111
chrLG14	7546001	7547000	0.000194888	0.00899542	36.8288
chrLG14	4049001	4050000	3.87212e-05	0.0028596	36.9091
chrLG14	31032001	31033000	2.52117e-08	7.79152e-06	37.3315
chrLG14	12508001	12509000	2.28414e-07	5.00977e-05	38.112
chrLG14	16579001	16580000	4.61561e-08	1.29993e-05	38.1934
chrLG14	22712001	22713000	8.84337e-05	0.00514898	38.8421
chrLG14	24097001	24098000	8.15381e-08	2.09569e-05	40.7421
chrLG14	34184001	34185000	1.02944e-07	2.56235e-05	40.8647
chrLG14	33404001	33405000	5.29343e-12	4.09953e-09	41.161
chrLG14	11215001	11216000	0.000182754	0.00860693	41.3763
chrLG14	30069001	30070000	8.4356e-06	0.00091842	44
chrLG14	17400001	17401000	6.75256e-06	0.000772923	44.8276
chrLG14	21257001	21258000	4.51232e-06	0.000562922	45.2381
chrLG14	27999001	28000000	2.37438e-09	1.00389e-06	45.3954
chrLG14	1717001	1718000	7.30926e-06	0.000822356	48.7179
chrLG14	3349001	3350000	4.2137e-05	0.00303618	50.6207
chrLG14	10596001	10597000	8.69785e-05	0.00508873	56.1111
chrLG14	4004001	4005000	0.000124597	0.00658027	56.25
chrLG14	31014001	31015000	0.000183887	0.00864167	58.3333
chrLG14	20902001	20903000	2.11796e-05	0.00184428	61.5385
chrLG14	30754001	30755000	3.10078e-05	0.00242065	68.4211
chrLG15	10250001	10251000	1.51791e-07	3.55865e-05	-92.3077
chrLG15	1439001	1440000	5.14201e-06	0.000623541	-73.6842
chrLG15	10583001	10584000	8.03929e-05	0.00482352	-53.8889
chrLG15	10249001	10250000	2.1403e-05	0.00185628	-50
chrLG15	21255001	21256000	6.70126e-06	0.000768403	-49.0385
chrLG15	21834001	21835000	8.56261e-06	0.000929028	-47.412
chrLG15	10700001	10701000	1.8897e-05	0.00170249	-47.3684
chrLG15	18894001	18895000	3.22623e-06	0.000434335	-44.3452
chrLG15	6085001	6086000	5.50244e-09	2.09805e-06	-44.3002
chrLG15	23412001	23413000	1.38274e-10	7.91716e-08	-43.3829
chrLG15	24981001	24982000	5.83155e-05	0.00384368	-43.2566
chrLG15	15674001	15675000	1.04777e-05	0.0010835	-41.0714
chrLG15	19008001	19009000	2.95994e-05	0.00235024	-39.5425
chrLG15	19344001	19345000	1.01619e-12	8.75647e-10	-37.8134
chrLG15	16753001	16754000	1.74555e-05	0.00160173	-37.7622
chrLG15	15877001	15878000	9.75509e-05	0.0055121	-37.4246
chrLG15	19513001	19514000	0.000117336	0.00631792	-37.0321
chrLG15	7156001	7157000	8.16646e-05	0.00487483	-36.9481
chrLG15	17031001	17032000	0.000192165	0.00890846	-36.6287
chrLG15	26251001	26252000	4.25152e-05	0.00305843	-36.1905
chrLG15	24740001	24741000	1.49049e-05	0.00142339	-36.1538
chrLG15	21995001	21996000	0	0	-34.0812
chrLG15	1744001	1745000	7.95035e-07	0.000140744	-33.8549
chrLG15	2934001	2935000	5.96688e-05	0.00390216	-33.5267
chrLG15	26366001	26367000	2.4258e-05	0.00203538	-33.0894
chrLG15	13271001	13272000	0	0	-32.5812
chrLG15	5362001	5363000	2.25588e-05	0.00193015	-32.5
chrLG15	17466001	17467000	6.2176e-05	0.004006	-32.1324
chrLG15	23848001	23849000	3.28389e-05	0.00253049	-32.1075
chrLG15	18901001	18902000	1.67641e-05	0.00155529	-32.001
chrLG15	6544001	6545000	5.43894e-05	0.00365593	-30.9041
chrLG15	20590001	20591000	6.44902e-09	2.39067e-06	-30.1177
chrLG15	7713001	7714000	7.59134e-10	3.63146e-07	-30.0607
chrLG15	16079001	16080000	5.92178e-07	0.000110628	-29.1705
chrLG15	2838001	2839000	0.000141905	0.00721066	-29.0043
chrLG15	11898001	11899000	0.000137228	0.00704	-28.8618
chrLG15	20663001	20664000	2.37975e-05	0.00200774	-28.4002
chrLG15	6953001	6954000	9.67004e-14	9.86849e-11	-28.2887
chrLG15	19341001	19342000	2.42023e-05	0.00203277	-27.5798
chrLG15	17161001	17162000	0.000131601	0.00685074	-26.6667
chrLG15	23698001	23699000	9.42156e-09	3.31997e-06	-26.1743
chrLG15	2948001	2949000	2.62248e-05	0.0021471	-26.1521
chrLG15	14643001	14644000	0.000120708	0.00644419	-25.9537
chrLG15	5121001	5122000	1.28483e-05	0.00126962	-25.9228
chrLG15	17104001	17105000	2.70054e-06	0.000377821	-25.7107
chrLG15	564001	565000	0.000152123	0.00755966	-25.644
chrLG15	22849001	22850000	4.54779e-05	0.00321032	25.0273
chrLG15	8246001	8247000	6.73406e-05	0.00424213	25.3503
chrLG15	10103001	10104000	0.000101452	0.00566872	25.3968
chrLG15	7348001	7349000	4.36582e-07	8.59403e-05	25.6527
chrLG15	17708001	17709000	1.43689e-05	0.00138363	26.6894
chrLG15	5902001	5903000	1.04521e-07	2.59416e-05	26.9403
chrLG15	14741001	14742000	3.19524e-06	0.000431056	31.1579
chrLG15	15026001	15027000	0.000132017	0.00686545	32.372
chrLG15	15309001	15310000	2.19025e-05	0.00188733	32.7193
chrLG15	5406001	5407000	0.00013677	0.00702158	33.0776
chrLG15	13444001	13445000	2.39601e-06	0.000343443	33.3333
chrLG15	14784001	14785000	0.000122655	0.00651008	33.3333
chrLG15	1489001	1490000	0.000120068	0.00642058	33.4824
chrLG15	15113001	15114000	8.25588e-05	0.00490794	33.5701
chrLG15	15401001	15402000	7.86293e-07	0.000139672	34.8758
chrLG15	20985001	20986000	2.69484e-05	0.00218912	35.2459
chrLG15	4920001	4921000	0.000155036	0.00765781	36.7857
chrLG15	25910001	25911000	3.44182e-08	1.01092e-05	38.4179
chrLG15	1749001	1750000	1.77819e-05	0.00162509	40.2715
chrLG15	20329001	20330000	2.46258e-05	0.00205564	41.0354
chrLG15	1953001	1954000	9.05035e-06	0.000967625	41.1931
chrLG15	24844001	24845000	3.09976e-05	0.00242058	43.3412
chrLG15	14946001	14947000	7.26047e-05	0.00449231	44.4444
chrLG15	11595001	11596000	4.46838e-05	0.0031712	44.6387
chrLG15	20591001	20592000	2.16032e-11	1.48726e-08	46.5546
chrLG15	17141001	17142000	9.36418e-05	0.00535752	49.2095
chrLG15	13909001	13910000	5.54012e-05	0.00370527	52.6316
chrLG15	18503001	18504000	5.20324e-05	0.00353419	63.1579
chrLG15	3268001	3269000	1.1862e-05	0.00119166	64.4444
chrLG15	5357001	5358000	0.000178836	0.00847073	66.8182
chrLG15	4468001	4469000	3.74469e-07	7.56887e-05	72.2222
chrLG15	16971001	16972000	7.57112e-06	0.000844978	73.1481
chrLG16-21	18529001	18530000	1.08275e-08	3.74441e-06	-93.75
chrLG16-21	29578001	29579000	2.80615e-07	5.95882e-05	-85.8333
chrLG16-21	8652001	8653000	1.20308e-07	2.92736e-05	-83.3333
chrLG16-21	8986001	8987000	1.26985e-07	3.05695e-05	-83.3333
chrLG16-21	32763001	32764000	1.66291e-07	3.83966e-05	-83.3333
chrLG16-21	31485001	31486000	5.06288e-08	1.4065e-05	-81.7949
chrLG16-21	31631001	31632000	3.1725e-08	9.46233e-06	-80
chrLG16-21	18328001	18329000	2.58971e-06	0.000366365	-79.1667
chrLG16-21	12453001	12454000	6.09732e-07	0.000113135	-78.5714
chrLG16-21	10325001	10326000	7.68107e-07	0.000137003	-77.9605
chrLG16-21	22791001	22792000	4.49238e-09	1.75536e-06	-77.7778
chrLG16-21	30212001	30213000	5.59246e-08	1.53309e-05	-77.4737
chrLG16-21	23493001	23494000	1.04264e-08	3.62559e-06	-75.7576
chrLG16-21	22870001	22871000	6.31288e-06	0.000733566	-75
chrLG16-21	23798001	23799000	3.79616e-05	0.0028169	-75
chrLG16-21	16754001	16755000	3.51412e-10	1.84002e-07	-74.5968
chrLG16-21	31783001	31784000	3.94216e-05	0.00289592	-73.3333
chrLG16-21	30267001	30268000	2.47917e-05	0.00206617	-72.807
chrLG16-21	20562001	20563000	1.06727e-05	0.00109887	-72.4359
chrLG16-21	31448001	31449000	1.52789e-07	3.57721e-05	-72.2222
chrLG16-21	12003001	12004000	7.92298e-06	0.000874544	-71.5686
chrLG16-21	10007001	10008000	5.00213e-06	0.000609847	-70.915
chrLG16-21	31585001	31586000	6.44816e-05	0.00411432	-70.9091
chrLG16-21	21286001	21287000	1.92881e-06	0.000289136	-70.5882
chrLG16-21	24625001	24626000	1.56071e-05	0.00147422	-70.1389
chrLG16-21	32832001	32833000	1.87436e-05	0.00169157	-70
chrLG16-21	33671001	33672000	4.24785e-05	0.0030567	-70
chrLG16-21	28953001	28954000	2.20289e-07	4.86437e-05	-69.3122
chrLG16-21	30499001	30500000	6.76537e-05	0.00425619	-69.17
chrLG16-21	31441001	31442000	2.46963e-07	5.36461e-05	-68.6012
chrLG16-21	20918001	20919000	1.77046e-05	0.00162001	-68.3333
chrLG16-21	23634001	23635000	1.77046e-05	0.00162001	-68.3333
chrLG16-21	22075001	22076000	7.34378e-05	0.00452676	-67.9167
chrLG16-21	8611001	8612000	4.58764e-05	0.00322867	-67.6667
chrLG16-21	16910001	16911000	0.000127114	0.00668337	-67.5325
chrLG16-21	13240001	13241000	4.01583e-06	0.00051455	-67.2727
chrLG16-21	14782001	14783000	1.43381e-05	0.00138144	-67.2464
chrLG16-21	14572001	14573000	0.000165236	0.00801638	-66.9565
chrLG16-21	18067001	18068000	2.81459e-05	0.00225995	-66.6667
chrLG16-21	18911001	18912000	3.78599e-07	7.63753e-05	-66.2393
chrLG16-21	22347001	22348000	0.000217593	0.00970019	-65.7143
chrLG16-21	16369001	16370000	2.95158e-06	0.000405436	-65.5678
chrLG16-21	19585001	19586000	1.67994e-06	0.000259144	-64.7368
chrLG16-21	30035001	30036000	2.20157e-13	2.10845e-10	-64.7259
chrLG16-21	15749001	15750000	0.000146107	0.0073593	-64.2857
chrLG16-21	15648001	15649000	2.64718e-08	8.11884e-06	-63.9394
chrLG16-21	15024001	15025000	8.17692e-05	0.00487884	-63.8889
chrLG16-21	32406001	32407000	4.72325e-07	9.18643e-05	-63.8095
chrLG16-21	34868001	34869000	4.90153e-05	0.00339014	-63.8095
chrLG16-21	23587001	23588000	2.67766e-05	0.00217754	-63.6364
chrLG16-21	26330001	26331000	0.0001362	0.00700192	-63.6364
chrLG16-21	18495001	18496000	0.000137496	0.00704557	-63.3484
chrLG16-21	29150001	29151000	0.000213276	0.00956349	-63.2997
chrLG16-21	32207001	32208000	0.000120549	0.00643966	-63
chrLG16-21	8467001	8468000	0.000124061	0.00656193	-62.987
chrLG16-21	21396001	21397000	5.46501e-05	0.00366871	-62.7778
chrLG16-21	22406001	22407000	3.74594e-10	1.94186e-07	-62.6244
chrLG16-21	19321001	19322000	2.71385e-05	0.0022001	-61.8926
chrLG16-21	30518001	30519000	1.76899e-08	5.70799e-06	-59.8611
chrLG16-21	5573001	5574000	9.1686e-05	0.00528279	-59.5238
chrLG16-21	31363001	31364000	3.70625e-06	0.000483453	-59.5238
chrLG16-21	28946001	28947000	1.74242e-05	0.00159914	-57.8947
chrLG16-21	24521001	24522000	9.9359e-05	0.00558215	-57.7083
chrLG16-21	22434001	22435000	2.1861e-08	6.87903e-06	-56.8756
chrLG16-21	12830001	12831000	2.40725e-09	1.01613e-06	-56.3792
chrLG16-21	23905001	23906000	8.11414e-09	2.91854e-06	-55.9598
chrLG16-21	33104001	33105000	6.44593e-05	0.00411432	-55.9524
chrLG16-21	34456001	34457000	2.02853e-05	0.00178704	-55.9441
chrLG16-21	22485001	22486000	8.09989e-05	0.00484565	-55.5556
chrLG16-21	29490001	29491000	2.04864e-08	6.51443e-06	-55.4098
chrLG16-21	22232001	22233000	4.03846e-05	0.00294876	-54.2125
chrLG16-21	16789001	16790000	3.55044e-07	7.23941e-05	-53.5948
chrLG16-21	31906001	31907000	1.30131e-06	0.000210142	-51.9726
chrLG16-21	17284001	17285000	1.52413e-06	0.000239655	-50.443
chrLG16-21	15571001	15572000	3.83387e-07	7.72066e-05	-50.4223
chrLG16-21	20024001	20025000	8.45132e-06	0.000919637	-50.0659
chrLG16-21	14096001	14097000	0.000195423	0.00901336	-50
chrLG16-21	21427001	21428000	3.34556e-05	0.0025639	-50
chrLG16-21	33015001	33016000	3.57974e-05	0.0026959	-48.7772
chrLG16-21	30138001	30139000	1.94113e-08	6.21719e-06	-48.7614
chrLG16-21	29062001	29063000	0	0	-46.8761
chrLG16-21	24632001	24633000	2.74333e-05	0.00221544	-46.7384
chrLG16-21	32454001	32455000	5.45736e-07	0.000103174	-46.4286
chrLG16-21	16290001	16291000	2.93983e-06	0.000404143	-46.2102
chrLG16-21	15857001	15858000	0.000171031	0.00821559	-46.1538
chrLG16-21	30259001	30260000	0.000226382	0.00996738	-46.1538
chrLG16-21	7961001	7962000	0.000110951	0.00606578	-45.9559
chrLG16-21	10037001	10038000	3.895e-05	0.00287141	-45.8559
chrLG16-21	20442001	20443000	6.92567e-05	0.00433451	-45.3846
chrLG16-21	32607001	32608000	2.0502e-05	0.00180029	-45.1351
chrLG16-21	10513001	10514000	3.50249e-05	0.00265391	-44.3237
chrLG16-21	23600001	23601000	5.62845e-05	0.00374845	-44.1176
chrLG16-21	23200001	23201000	5.80971e-05	0.00383336	-44.0711
chrLG16-21	8565001	8566000	0	0	-43.9492
chrLG16-21	17388001	17389000	5.41153e-05	0.00364268	-43.9394
chrLG16-21	18552001	18553000	7.64477e-06	0.000851089	-43.4615
chrLG16-21	19789001	19790000	1.21506e-06	0.000199055	-43.2217
chrLG16-21	29195001	29196000	5.96722e-05	0.00390216	-42.8571
chrLG16-21	19763001	19764000	3.07388e-06	0.000418234	-42.5262
chrLG16-21	10846001	10847000	4.13584e-09	1.63943e-06	-42.517
chrLG16-21	15674001	15675000	5.30045e-05	0.00358273	-41.8803
chrLG16-21	18202001	18203000	0.000151817	0.00755048	-41.6327
chrLG16-21	30745001	30746000	1.02968e-08	3.58711e-06	-41.4199
chrLG16-21	19214001	19215000	1.35298e-05	0.00132166	-41.1864
chrLG16-21	12838001	12839000	4.24149e-07	8.39055e-05	-40.8088
chrLG16-21	9874001	9875000	1.66079e-09	7.30054e-07	-40.6766
chrLG16-21	11620001	11621000	0.000108575	0.00597036	-40.5211
chrLG16-21	9111001	9112000	7.46389e-07	0.000133817	-40.5172
chrLG16-21	12890001	12891000	0.000205658	0.00932532	-39.8235
chrLG16-21	28758001	28759000	0	0	-39.4613
chrLG16-21	8958001	8959000	1.99636e-05	0.00176707	-39.0502
chrLG16-21	21908001	21909000	0.000103512	0.00575892	-39.0404
chrLG16-21	3374001	3375000	7.90243e-06	0.000872498	-38.9541
chrLG16-21	23166001	23167000	0	0	-38.4578
chrLG16-21	31778001	31779000	0.000175782	0.00837293	-38.3333
chrLG16-21	2113001	2114000	2.30201e-05	0.00195867	-38.3191
chrLG16-21	32981001	32982000	1.51789e-05	0.001444	-38.0896
chrLG16-21	24767001	24768000	0.000116042	0.00626318	-37.963
chrLG16-21	14613001	14614000	1.53575e-11	1.09344e-08	-37.8808
chrLG16-21	19882001	19883000	4.18081e-05	0.00302022	-37.5994
chrLG16-21	11132001	11133000	3.82617e-08	1.10312e-05	-36.7347
chrLG16-21	15225001	15226000	1.11066e-07	2.72414e-05	-36.0504
chrLG16-21	11489001	11490000	1.54197e-06	0.000242095	-36.044
chrLG16-21	20303001	20304000	5.15598e-05	0.00351056	-35.9231
chrLG16-21	30509001	30510000	6.20395e-05	0.00400097	-35.8242
chrLG16-21	16896001	16897000	1.86152e-05	0.00168332	-35.7685
chrLG16-21	1593001	1594000	1.90174e-05	0.00170968	-35.7143
chrLG16-21	24854001	24855000	0.00017865	0.00846614	-35.7143
chrLG16-21	12385001	12386000	3.06121e-05	0.00239911	-35.4462
chrLG16-21	8142001	8143000	0.000101444	0.00566872	-35.1515
chrLG16-21	22767001	22768000	0.000102228	0.00570513	-35
chrLG16-21	17224001	17225000	3.71718e-05	0.00277451	-34.639
chrLG16-21	24335001	24336000	6.14838e-06	0.00071817	-34.359
chrLG16-21	13062001	13063000	7.33757e-09	2.67247e-06	-34.3197
chrLG16-21	22992001	22993000	6.37419e-05	0.00408213	-34.1101
chrLG16-21	32212001	32213000	1.74806e-05	0.00160346	-33.8235
chrLG16-21	8686001	8687000	3.12645e-05	0.00243777	-33.7431
chrLG16-21	15221001	15222000	5.71367e-07	0.000107318	-33.7057
chrLG16-21	23078001	23079000	9.34016e-11	5.53672e-08	-33.6484
chrLG16-21	24848001	24849000	5.81517e-08	1.58118e-05	-33.6368
chrLG16-21	19734001	19735000	0	0	-33.6349
chrLG16-21	20633001	20634000	9.37424e-08	2.35585e-05	-33.6309
chrLG16-21	22523001	22524000	2.24449e-09	9.54396e-07	-33.3309
chrLG16-21	13248001	13249000	0.000115078	0.00622147	-33.1202
chrLG16-21	10129001	10130000	0.000222292	0.00984223	-32.7684
chrLG16-21	10426001	10427000	9.74077e-05	0.00550635	-32.7658
chrLG16-21	10320001	10321000	3.96443e-05	0.002909	-32.7457
chrLG16-21	15755001	15756000	1.61743e-08	5.26426e-06	-32.5381
chrLG16-21	22630001	22631000	1.38983e-06	0.000222094	-32.4634
chrLG16-21	3875001	3876000	1.17458e-05	0.00118359	-32.2177
chrLG16-21	28757001	28758000	1.11022e-16	1.69453e-13	-32.173
chrLG16-21	21109001	21110000	6.067e-09	2.27256e-06	-32.1095
chrLG16-21	20663001	20664000	9.62887e-05	0.00545932	-31.891
chrLG16-21	21450001	21451000	0	0	-31.871
chrLG16-21	31367001	31368000	6.65883e-05	0.00420339	-31.8519
chrLG16-21	32108001	32109000	5.29576e-14	5.71839e-11	-31.7955
chrLG16-21	29445001	29446000	9.99649e-10	4.6746e-07	-31.6772
chrLG16-21	22077001	22078000	4.92853e-07	9.51459e-05	-31.566
chrLG16-21	23648001	23649000	0.000218521	0.00972824	-31.5516
chrLG16-21	18219001	18220000	1.40087e-11	1.00844e-08	-31.3909
chrLG16-21	21569001	21570000	2.57251e-08	7.91781e-06	-31.3558
chrLG16-21	24184001	24185000	2.86857e-05	0.0022948	-30.9295
chrLG16-21	16897001	16898000	2.05039e-07	4.57615e-05	-30.878
chrLG16-21	5248001	5249000	0.00022583	0.00995399	-30.6261
chrLG16-21	19447001	19448000	2.16268e-06	0.000316803	-30.6061
chrLG16-21	13330001	13331000	0.000129078	0.00675455	-30.5284
chrLG16-21	14916001	14917000	2.50601e-07	5.43909e-05	-30.4276
chrLG16-21	28593001	28594000	1.05019e-06	0.000177119	-30.2674
chrLG16-21	31337001	31338000	5.84058e-07	0.000109386	-30.2445
chrLG16-21	24805001	24806000	1.14288e-06	0.000189678	-30.233
chrLG16-21	11347001	11348000	2.46653e-08	7.63678e-06	-30.2135
chrLG16-21	21040001	21041000	6.96726e-05	0.00435478	-30.1865
chrLG16-21	24630001	24631000	8.48533e-05	0.0050032	-30.1099
chrLG16-21	4840001	4841000	3.31282e-05	0.00254533	-29.9534
chrLG16-21	20126001	20127000	2.63649e-05	0.00215619	-29.8925
chrLG16-21	20044001	20045000	5.89391e-06	0.000693081	-29.6878
chrLG16-21	15405001	15406000	2.05273e-06	0.000303861	-29.604
chrLG16-21	19584001	19585000	6.00223e-05	0.00391572	-29.5402
chrLG16-21	19170001	19171000	4.23259e-09	1.67015e-06	-29.2609
chrLG16-21	15395001	15396000	2.80543e-06	0.000388849	-28.8693
chrLG16-21	17781001	17782000	1.17979e-08	4.03186e-06	-28.7546
chrLG16-21	16128001	16129000	1.79011e-07	4.09175e-05	-28.7407
chrLG16-21	11670001	11671000	5.30866e-06	0.000637954	-28.4715
chrLG16-21	30821001	30822000	1.42885e-09	6.40543e-07	-28.0541
chrLG16-21	32109001	32110000	2.03266e-09	8.75769e-07	-28.0093
chrLG16-21	16778001	16779000	2.90772e-05	0.00231934	-27.9494
chrLG16-21	10823001	10824000	0.000180586	0.00853215	-27.7126
chrLG16-21	28690001	28691000	0.00015505	0.00765781	-27.6991
chrLG16-21	32074001	32075000	1.26568e-06	0.000205857	-27.5591
chrLG16-21	27651001	27652000	1.28012e-05	0.00126707	-27.5294
chrLG16-21	1622001	1623000	0.000195314	0.00900952	-27.4621
chrLG16-21	20431001	20432000	0.000223331	0.0098744	-27.3761
chrLG16-21	30379001	30380000	7.74513e-06	0.000859688	-27.3214
chrLG16-21	10609001	10610000	1.32994e-07	3.17956e-05	-27.1965
chrLG16-21	3009001	3010000	5.15637e-10	2.59046e-07	-27.1288
chrLG16-21	33896001	33897000	4.79128e-05	0.0033385	-26.9879
chrLG16-21	24201001	24202000	0.000157189	0.00772898	-26.9713
chrLG16-21	30392001	30393000	0.000149666	0.00748427	-26.7901
chrLG16-21	8459001	8460000	3.34182e-06	0.000446118	-26.6256
chrLG16-21	33047001	33048000	1.42679e-05	0.00137671	-26.6143
chrLG16-21	28309001	28310000	7.47023e-06	0.00083757	-26.4706
chrLG16-21	29389001	29390000	6.30478e-05	0.00404714	-26.4368
chrLG16-21	31246001	31247000	4.34604e-10	2.22945e-07	-26.3532
chrLG16-21	16558001	16559000	6.21708e-05	0.004006	-26.3375
chrLG16-21	11951001	11952000	2.12211e-05	0.00184665	-26.3263
chrLG16-21	13728001	13729000	1.36166e-05	0.00132764	-26.304
chrLG16-21	29219001	29220000	1.35534e-06	0.000217249	-26.2673
chrLG16-21	12442001	12443000	1.53456e-07	3.59039e-05	-26.1845
chrLG16-21	21183001	21184000	2.4325e-13	2.3145e-10	-26.1065
chrLG16-21	8366001	8367000	2.66604e-05	0.00217283	-26.0417
chrLG16-21	22141001	22142000	0.000113079	0.00614662	-26.023
chrLG16-21	12812001	12813000	6.22732e-06	0.000724918	-25.936
chrLG16-21	14954001	14955000	4.0052e-06	0.000513399	-25.8163
chrLG16-21	28971001	28972000	5.09679e-06	0.000618923	-25.6843
chrLG16-21	27974001	27975000	1.7603e-07	4.03194e-05	-25.6378
chrLG16-21	9729001	9730000	5.96699e-07	0.000111153	-25.4345
chrLG16-21	32444001	32445000	5.61049e-05	0.00373841	-25.403
chrLG16-21	33692001	33693000	7.01261e-12	5.29728e-09	-25.3494
chrLG16-21	15166001	15167000	8.3754e-08	2.14207e-05	-25.3303
chrLG16-21	9475001	9476000	4.74417e-06	0.000585391	-25.3001
chrLG16-21	23946001	23947000	9.48288e-06	0.00100377	-25.2138
chrLG16-21	9014001	9015000	1.47262e-05	0.00140906	-25.1905
chrLG16-21	8415001	8416000	4.98381e-06	0.000608755	-25.1721
chrLG16-21	10561001	10562000	8.07658e-05	0.00483727	-25.15
chrLG16-21	28890001	28891000	2.13163e-13	2.05072e-10	25.027
chrLG16-21	3824001	3825000	1.1319e-06	0.000188064	25.0474
chrLG16-21	701001	702000	4.36678e-06	0.000549108	25.0803
chrLG16-21	17934001	17935000	0.000103064	0.0057395	25.0995
chrLG16-21	13185001	13186000	0.000119226	0.00638803	25.148
chrLG16-21	34618001	34619000	0.000154621	0.00764463	25.5091
chrLG16-21	33905001	33906000	3.70812e-06	0.000483575	25.6046
chrLG16-21	2998001	2999000	2.24265e-14	2.56533e-11	25.7287
chrLG16-21	28985001	28986000	3.40201e-07	6.99578e-05	26.1929
chrLG16-21	22756001	22757000	5.36468e-05	0.00361877	26.4368
chrLG16-21	5790001	5791000	9.39926e-06	0.00099613	26.6776
chrLG16-21	12148001	12149000	1.06632e-06	0.000179085	27.0543
chrLG16-21	26308001	26309000	3.00045e-07	6.29691e-05	27.2126
chrLG16-21	31649001	31650000	0	0	27.4006
chrLG16-21	8973001	8974000	3.60489e-13	3.34443e-10	27.5626
chrLG16-21	8657001	8658000	0	0	27.5853
chrLG16-21	24218001	24219000	5.32907e-15	6.73204e-12	27.614
chrLG16-21	22739001	22740000	9.21694e-06	0.000981404	27.8287
chrLG16-21	20326001	20327000	2.763e-05	0.00222711	28.4652
chrLG16-21	3524001	3525000	5.01739e-05	0.00344634	28.5714
chrLG16-21	16261001	16262000	1.15945e-05	0.00117472	28.584
chrLG16-21	28403001	28404000	3.69738e-08	1.07207e-05	28.7521
chrLG16-21	16437001	16438000	0.000129136	0.00675621	28.7912
chrLG16-21	10920001	10921000	0.000117201	0.00631383	29.0064
chrLG16-21	7389001	7390000	5.55112e-16	7.95914e-13	29.0353
chrLG16-21	31964001	31965000	1.16199e-05	0.00117584	29.0424
chrLG16-21	29052001	29053000	1.89345e-09	8.23288e-07	29.1877
chrLG16-21	27711001	27712000	0.00013058	0.00680917	29.4661
chrLG16-21	27633001	27634000	0.000178219	0.00845383	29.5103
chrLG16-21	31502001	31503000	0.000165651	0.00802755	29.5455
chrLG16-21	18365001	18366000	0	0	30.0715
chrLG16-21	28986001	28987000	5.11935e-07	9.80297e-05	30.2576
chrLG16-21	15265001	15266000	1.44517e-06	0.000229087	30.2699
chrLG16-21	8656001	8657000	0	0	30.4325
chrLG16-21	15548001	15549000	9.27386e-09	3.27236e-06	30.4469
chrLG16-21	21351001	21352000	0	0	30.5035
chrLG16-21	17437001	17438000	0.000123655	0.00654645	30.5359
chrLG16-21	12630001	12631000	5.68029e-05	0.00377573	30.6513
chrLG16-21	9304001	9305000	6.1297e-05	0.003971	30.8111
chrLG16-21	2816001	2817000	0.000160776	0.00785864	30.8324
chrLG16-21	16877001	16878000	3.71464e-05	0.00277347	30.9793
chrLG16-21	9079001	9080000	5.30658e-05	0.00358641	31.0534
chrLG16-21	31150001	31151000	1.86197e-06	0.000281303	31.919
chrLG16-21	12772001	12773000	1.5934e-05	0.0014956	32.2701
chrLG16-21	18503001	18504000	0.000148905	0.00745836	32.5769
chrLG16-21	7351001	7352000	4.48084e-06	0.000560068	33.5637
chrLG16-21	24546001	24547000	0.000182871	0.0086103	33.5969
chrLG16-21	12763001	12764000	0.000199771	0.00914016	33.6508
chrLG16-21	4302001	4303000	4.73213e-06	0.000584599	33.9815
chrLG16-21	30531001	30532000	5.88856e-09	2.22409e-06	34.0909
chrLG16-21	33656001	33657000	2.23755e-05	0.00191667	34.1975
chrLG16-21	13887001	13888000	1.58016e-06	0.000246751	34.2117
chrLG16-21	24345001	24346000	7.11733e-10	3.43311e-07	34.2809
chrLG16-21	13216001	13217000	0.000160054	0.00783139	34.4828
chrLG16-21	30369001	30370000	1.27793e-10	7.39845e-08	34.7239
chrLG16-21	16986001	16987000	2.87497e-05	0.00229956	34.9576
chrLG16-21	19628001	19629000	4.38366e-05	0.00312669	35.571
chrLG16-21	14483001	14484000	0.000117946	0.00633979	35.8225
chrLG16-21	28889001	28890000	2.78293e-11	1.86172e-08	35.9012
chrLG16-21	20518001	20519000	8.63267e-05	0.0050599	35.9259
chrLG16-21	12071001	12072000	4.17759e-06	0.000530574	35.9606
chrLG16-21	32476001	32477000	0.000179383	0.00849293	36.2229
chrLG16-21	34611001	34612000	1.25019e-08	4.25562e-06	36.2963
chrLG16-21	10955001	10956000	1.63203e-14	1.89179e-11	37.0848
chrLG16-21	12595001	12596000	5.58856e-05	0.00372857	37.7943
chrLG16-21	28811001	28812000	9.95987e-07	0.000169848	37.8378
chrLG16-21	13659001	13660000	1.64666e-09	7.25067e-07	37.9678
chrLG16-21	13071001	13072000	0.000154556	0.00764286	38.1098
chrLG16-21	12643001	12644000	0.000151948	0.00755409	38.8633
chrLG16-21	9132001	9133000	4.08564e-05	0.00297237	39.2962
chrLG16-21	24171001	24172000	0	0	39.5063
chrLG16-21	29047001	29048000	7.6754e-05	0.00466626	39.5173
chrLG16-21	12164001	12165000	7.76478e-05	0.00470521	40.3226
chrLG16-21	14195001	14196000	0.000218609	0.00973049	40.3377
chrLG16-21	28812001	28813000	0	0	41.1877
chrLG16-21	22699001	22700000	8.97923e-10	4.22931e-07	41.6052
chrLG16-21	30338001	30339000	2.99095e-08	9.00341e-06	42.1233
chrLG16-21	13072001	13073000	0.000101378	0.00566683	42.3077
chrLG16-21	10714001	10715000	2.62446e-05	0.00214838	42.4419
chrLG16-21	18522001	18523000	0.000145804	0.00734904	42.8363
chrLG16-21	29723001	29724000	3.76223e-08	1.08724e-05	43.2589
chrLG16-21	9095001	9096000	3.8568e-06	0.000498716	44.8949
chrLG16-21	23863001	23864000	2.06268e-05	0.00180946	44.9267
chrLG16-21	13926001	13927000	2.23984e-07	4.93757e-05	46.1305
chrLG16-21	23574001	23575000	3.26299e-05	0.00251708	46.3787
chrLG16-21	13985001	13986000	5.23977e-06	0.000631717	48.1635
chrLG16-21	14406001	14407000	4.59713e-06	0.000570991	48.6631
chrLG16-21	32446001	32447000	1.16462e-13	1.16343e-10	49.3398
chrLG16-21	15844001	15845000	2.38471e-07	5.20184e-05	49.8162
chrLG16-21	15015001	15016000	0	0	51.7471
chrLG16-21	19822001	19823000	3.33067e-16	4.86938e-13	52.1556
chrLG16-21	28747001	28748000	0	0	52.3206
chrLG16-21	15016001	15017000	0	0	55.3291
chrLG16-21	16705001	16706000	6.94383e-05	0.00434318	56.1404
chrLG16-21	21907001	21908000	0	0	56.2535
chrLG16-21	28746001	28747000	0	0	56.514
chrLG16-21	28530001	28531000	3.17431e-08	9.46233e-06	56.5373
chrLG16-21	8337001	8338000	8.2417e-06	0.000901918	59.0909
chrLG16-21	19754001	19755000	3.69721e-05	0.00276237	62.5
chrLG16-21	12654001	12655000	1.31469e-07	3.14744e-05	63.4249
chrLG16-21	17884001	17885000	9.53273e-05	0.00542353	63.6364
chrLG16-21	22658001	22659000	9.24615e-05	0.00531101	63.9216
chrLG16-21	19583001	19584000	3.89164e-06	0.000502098	64.7727
chrLG16-21	20462001	20463000	6.76537e-05	0.00425619	69.17
chrLG16-21	19232001	19233000	1.92814e-05	0.00172546	75
chrLG16-21	12296001	12297000	8.93227e-07	0.000155146	76.9231
chrLG16-21	12808001	12809000	1.89864e-11	1.32109e-08	77.4704
chrLG17	22866001	22867000	8.83423e-06	0.000951231	-78.5714
chrLG17	20513001	20514000	1.5347e-05	0.00145679	-73.3333
chrLG17	1841001	1842000	0.000105216	0.00583251	-57.1429
chrLG17	9182001	9183000	0.000112617	0.00612792	-53.9655
chrLG17	24344001	24345000	0.000158549	0.00778119	-50.2104
chrLG17	23648001	23649000	5.69169e-05	0.00378041	-48.3744
chrLG17	1039001	1040000	1.31325e-05	0.00129011	-46.6912
chrLG17	1042001	1043000	5.30196e-09	2.02904e-06	-45.8807
chrLG17	9441001	9442000	4.01568e-13	3.7189e-10	-44.2561
chrLG17	4137001	4138000	0.000161024	0.00786628	-43.7838
chrLG17	16995001	16996000	3.83206e-09	1.53184e-06	-43.7233
chrLG17	7232001	7233000	3.09595e-05	0.00241838	-42.0078
chrLG17	14161001	14162000	0.000122638	0.00650986	-41.0714
chrLG17	26918001	26919000	2.94314e-06	0.00040449	-40.7407
chrLG17	21842001	21843000	0.000141613	0.00719913	-38.4615
chrLG17	8886001	8887000	0.000175145	0.00835003	-38.2209
chrLG17	25801001	25802000	1.51143e-06	0.000238234	-36.8906
chrLG17	3243001	3244000	0.000120722	0.00644426	-36.5545
chrLG17	1137001	1138000	0.000216386	0.00965878	-36.0541
chrLG17	24841001	24842000	0.000129535	0.00676993	-35.7685
chrLG17	2732001	2733000	2.09516e-09	8.99718e-07	-35.7576
chrLG17	25150001	25151000	7.99361e-15	9.6979e-12	-33.5841
chrLG17	20380001	20381000	1.6164e-06	0.000251054	-33.4639
chrLG17	8655001	8656000	0.000153933	0.0076205	-32.8372
chrLG17	30539001	30540000	1.30762e-07	3.13195e-05	-32.7554
chrLG17	29596001	29597000	8.57189e-05	0.0050394	-32.6326
chrLG17	26471001	26472000	6.91083e-06	0.000787747	-32.4885
chrLG17	26770001	26771000	3.62193e-05	0.00272059	-30.5044
chrLG17	11484001	11485000	0.00011195	0.00610311	-30.3425
chrLG17	17893001	17894000	1.95385e-06	0.000291964	-28.3361
chrLG17	8011001	8012000	9.92995e-05	0.00558121	-27.7429
chrLG17	12335001	12336000	5.20722e-08	1.44235e-05	-26.6293
chrLG17	15480001	15481000	1.63304e-06	0.000253411	-26.4816
chrLG17	17016001	17017000	7.83092e-06	0.000867361	-25.8695
chrLG17	22617001	22618000	9.69191e-05	0.00548593	-25.825
chrLG17	27306001	27307000	5.37728e-07	0.000101882	25.113
chrLG17	21585001	21586000	1.65938e-07	3.83333e-05	25.2731
chrLG17	26346001	26347000	2.20674e-05	0.00189574	25.3541
chrLG17	15977001	15978000	8.04102e-06	0.000885182	25.4041
chrLG17	15746001	15747000	0.000162239	0.00791375	26.0519
chrLG17	4862001	4863000	9.82339e-05	0.00553988	26.1111
chrLG17	16165001	16166000	0.000170001	0.00817744	26.4706
chrLG17	1695001	1696000	7.02481e-06	0.000797769	27.0393
chrLG17	4758001	4759000	6.37125e-05	0.00408103	28.2215
chrLG17	26124001	26125000	5.33716e-05	0.0036038	28.5286
chrLG17	25373001	25374000	0.000189263	0.00882029	28.6364
chrLG17	11305001	11306000	0.000150965	0.00752102	29.5482
chrLG17	23388001	23389000	1.65606e-07	3.82738e-05	29.9752
chrLG17	20904001	20905000	5.45683e-06	0.000651398	30.1409
chrLG17	30191001	30192000	4.37054e-10	2.2389e-07	30.1535
chrLG17	1456001	1457000	4.40656e-06	0.000552643	30.6979
chrLG17	2489001	2490000	3.01875e-05	0.0023809	30.7431
chrLG17	25515001	25516000	6.01021e-11	3.71069e-08	30.9091
chrLG17	4429001	4430000	0.000176123	0.00838356	31.5051
chrLG17	13770001	13771000	3.74427e-06	0.000487213	31.6412
chrLG17	24506001	24507000	8.7922e-06	0.000947813	32.4191
chrLG17	22456001	22457000	1.34407e-09	6.0936e-07	32.4248
chrLG17	9445001	9446000	0	0	33.9302
chrLG17	5420001	5421000	8.27137e-08	2.11963e-05	34.2466
chrLG17	5325001	5326000	1.82458e-05	0.00165643	35.3782
chrLG17	5399001	5400000	7.81926e-06	0.000866623	35.4428
chrLG17	25055001	25056000	6.54926e-11	4.02701e-08	35.9857
chrLG17	20439001	20440000	1.13698e-05	0.00115736	39.4676
chrLG17	27418001	27419000	6.10194e-08	1.64297e-05	39.6814
chrLG17	25818001	25819000	1.50385e-06	0.000237255	40.6346
chrLG17	9578001	9579000	2.56611e-05	0.00211694	41.6667
chrLG17	26827001	26828000	5.19961e-05	0.00353385	42.4965
chrLG17	17327001	17328000	0.0001073	0.00591737	43.4101
chrLG17	24158001	24159000	0.000149421	0.00747689	43.672
chrLG17	24048001	24049000	1.59991e-05	0.00150009	47.0588
chrLG17	24189001	24190000	0.000196408	0.0090431	48.7838
chrLG17	30448001	30449000	0.000168489	0.00812799	49.6552
chrLG17	20317001	20318000	0.000149863	0.00748976	50
chrLG17	18942001	18943000	9.46113e-05	0.00539993	52.7859
chrLG17	23159001	23160000	3.27549e-05	0.0025256	61.8182
chrLG17	3591001	3592000	0.000123809	0.00655194	66.1905
chrLG17	5312001	5313000	5.00213e-06	0.000609847	70.915
chrLG17	5178001	5179000	7.30319e-05	0.00451047	71.2821
chrLG17	23529001	23530000	4.53591e-06	0.000565323	90
chrLG18	23910001	23911000	4.81571e-07	9.33835e-05	-87.5
chrLG18	20768001	20769000	8.15577e-09	2.93149e-06	-86.9565
chrLG18	23908001	23909000	7.41728e-09	2.69961e-06	-86.2069
chrLG18	23464001	23465000	1.03025e-09	4.79618e-07	-84.2105
chrLG18	23634001	23635000	2.20972e-07	4.87738e-05	-82.3529
chrLG18	21447001	21448000	3.1725e-08	9.46233e-06	-80.9524
chrLG18	25199001	25200000	0	0	-80.1603
chrLG18	23852001	23853000	1.35853e-10	7.82156e-08	-78.9474
chrLG18	24251001	24252000	6.2856e-05	0.00403832	-76.6667
chrLG18	19867001	19868000	2.22996e-06	0.000324377	-75
chrLG18	21610001	21611000	1.81015e-07	4.12486e-05	-74.0741
chrLG18	8315001	8316000	2.53445e-06	0.000359917	-73.7143
chrLG18	22064001	22065000	3.95926e-08	1.13786e-05	-73.3333
chrLG18	10721001	10722000	4.0899e-05	0.00297423	-72.7273
chrLG18	23962001	23963000	2.63884e-05	0.00215717	-72.7273
chrLG18	11340001	11341000	7.75353e-06	0.000860357	-72.2222
chrLG18	21726001	21727000	5.64501e-08	1.5439e-05	-71.4286
chrLG18	20647001	20648000	4.25786e-07	8.41972e-05	-69.5652
chrLG18	19438001	19439000	4.56038e-05	0.00321485	-69.2308
chrLG18	11632001	11633000	5.24809e-08	1.45213e-05	-69.0769
chrLG18	9638001	9639000	5.93418e-05	0.00388887	-68.8259
chrLG18	24766001	24767000	6.1227e-06	0.000715941	-68.75
chrLG18	7929001	7930000	4.78138e-05	0.00333317	-68.2353
chrLG18	20207001	20208000	2.26428e-05	0.00193448	-68.1818
chrLG18	25236001	25237000	4.80401e-06	0.000591093	-68
chrLG18	5391001	5392000	0.000180854	0.00854082	-66.6667
chrLG18	21801001	21802000	5.33495e-06	0.000640374	-66.6667
chrLG18	10859001	10860000	2.99189e-05	0.00236689	-66.3636
chrLG18	9485001	9486000	6.62953e-06	0.000761856	-65.7778
chrLG18	23503001	23504000	3.28487e-07	6.78438e-05	-65
chrLG18	7101001	7102000	7.05159e-05	0.00439693	-64.7059
chrLG18	19788001	19789000	2.67766e-05	0.00217754	-63.6364
chrLG18	21722001	21723000	7.85417e-08	2.03476e-05	-63.3333
chrLG18	25200001	25201000	5.83962e-08	1.58546e-05	-63.1274
chrLG18	23623001	23624000	5.72126e-05	0.00379424	-62.5
chrLG18	21893001	21894000	5.50058e-05	0.00368451	-61.1111
chrLG18	22391001	22392000	3.59151e-10	1.87113e-07	-60.9574
chrLG18	9049001	9050000	0.000108981	0.00598384	-60
chrLG18	20709001	20710000	1.37136e-05	0.00133536	-60
chrLG18	25894001	25895000	0	0	-59.9782
chrLG18	25888001	25889000	3.36663e-07	6.93948e-05	-59.3776
chrLG18	8839001	8840000	8.08832e-07	0.000142231	-59.0909
chrLG18	18854001	18855000	8.69011e-07	0.00015147	-57.6923
chrLG18	20783001	20784000	2.03553e-05	0.00179078	-56.5217
chrLG18	22127001	22128000	2.27186e-09	9.64458e-07	-56.2609
chrLG18	20910001	20911000	0.000183417	0.00862743	-56.25
chrLG18	24354001	24355000	8.6016e-05	0.00505217	-56.25
chrLG18	25030001	25031000	3.07866e-05	0.00240881	-56.25
chrLG18	22571001	22572000	1.07793e-05	0.00110727	-55.5556
chrLG18	23443001	23444000	4.17456e-05	0.00301766	-55
chrLG18	20484001	20485000	2.81442e-07	5.96906e-05	-54.5455
chrLG18	25664001	25665000	1.77259e-10	9.87765e-08	-54.1948
chrLG18	14487001	14488000	1.05581e-05	0.00108944	-54.1111
chrLG18	14134001	14135000	9.80933e-05	0.00553493	-53.8462
chrLG18	7528001	7529000	0	0	-53.0353
chrLG18	20478001	20479000	1.81536e-08	5.83952e-06	-52.5424
chrLG18	25219001	25220000	2.52635e-10	1.36305e-07	-50.8197
chrLG18	24137001	24138000	7.99036e-05	0.00480332	-50.1976
chrLG18	25436001	25437000	1.16187e-05	0.00117584	-50
chrLG18	24551001	24552000	5.7768e-05	0.00381939	-49.8328
chrLG18	24314001	24315000	2.61245e-06	0.000368181	-49.7131
chrLG18	21086001	21087000	2.22924e-05	0.00191081	-49.2857
chrLG18	18282001	18283000	2.20463e-06	0.000321861	-49.1559
chrLG18	19530001	19531000	3.31435e-12	2.64978e-09	-49.1289
chrLG18	20243001	20244000	0.000172496	0.00826459	-48.7273
chrLG18	9024001	9025000	6.31289e-10	3.08801e-07	-48.5632
chrLG18	7673001	7674000	3.44812e-09	1.39768e-06	-47.9937
chrLG18	8302001	8303000	1.11022e-16	1.69453e-13	-47.9191
chrLG18	19308001	19309000	9.30659e-05	0.00533513	-47.4383
chrLG18	18263001	18264000	0.000218034	0.00971321	-47.2222
chrLG18	7543001	7544000	6.20512e-08	1.66902e-05	-46.8076
chrLG18	20690001	20691000	0	0	-46.4923
chrLG18	23956001	23957000	0.000213599	0.00957464	-46.3492
chrLG18	19835001	19836000	5.88193e-05	0.00386638	-46.0317
chrLG18	23820001	23821000	0.000110951	0.00606578	-45.9559
chrLG18	23722001	23723000	2.12283e-06	0.000312195	-45.9524
chrLG18	9975001	9976000	7.7527e-05	0.00470229	-45.2431
chrLG18	22781001	22782000	7.46701e-08	1.94803e-05	-44.5248
chrLG18	24002001	24003000	1.5349e-07	3.59039e-05	-44.1721
chrLG18	23190001	23191000	1.95712e-05	0.00174241	-43.2121
chrLG18	24958001	24959000	1.1414e-05	0.00116095	-43.0065
chrLG18	22447001	22448000	3.01587e-05	0.00237981	-42.8571
chrLG18	22211001	22212000	1.36295e-08	4.57363e-06	-42.4661
chrLG18	22337001	22338000	9.97965e-05	0.00560007	-41.9355
chrLG18	25705001	25706000	3.72299e-06	0.000485151	-41.7878
chrLG18	22163001	22164000	2.29506e-05	0.00195404	-41.5883
chrLG18	21565001	21566000	1.79739e-05	0.00163861	-41.1859
chrLG18	18670001	18671000	1.98616e-05	0.00176133	-40.7196
chrLG18	1073001	1074000	0.00013528	0.00697494	-40.592
chrLG18	4817001	4818000	1.1694e-07	2.85074e-05	-40.5405
chrLG18	20133001	20134000	5.98463e-06	0.000702005	-40.1961
chrLG18	22498001	22499000	3.66224e-07	7.4195e-05	-39.4833
chrLG18	3084001	3085000	1.17031e-05	0.00118044	-39.1181
chrLG18	21495001	21496000	1.63689e-07	3.78978e-05	-39.0506
chrLG18	15082001	15083000	1.24991e-05	0.00124201	-38.9275
chrLG18	19564001	19565000	7.99805e-09	2.88077e-06	-38.6589
chrLG18	10571001	10572000	2.18819e-07	4.836e-05	-38.4615
chrLG18	24568001	24569000	2.21403e-09	9.42984e-07	-38.1818
chrLG18	7463001	7464000	3.34315e-07	6.89653e-05	-38.175
chrLG18	24245001	24246000	7.02687e-07	0.00012712	-37.9672
chrLG18	20492001	20493000	5.35127e-14	5.76637e-11	-37.9269
chrLG18	24877001	24878000	0.000132498	0.00688163	-37.4855
chrLG18	9745001	9746000	8.98198e-05	0.00520441	-37.4517
chrLG18	23480001	23481000	0.000199947	0.00914622	-37.2992
chrLG18	19280001	19281000	2.23825e-06	0.000325218	-37.1795
chrLG18	22478001	22479000	5.21254e-05	0.00353709	-36.8724
chrLG18	20539001	20540000	2.4491e-05	0.002048	-36.7494
chrLG18	18215001	18216000	2.09787e-05	0.0018323	-36.5711
chrLG18	23374001	23375000	0.000124406	0.00657485	-36.4512
chrLG18	7626001	7627000	8.21825e-05	0.00489284	-36.4469
chrLG18	24663001	24664000	0	0	-36.2981
chrLG18	20824001	20825000	6.32648e-06	0.000734818	-36.1325
chrLG18	20055001	20056000	8.43702e-10	4.0029e-07	-35.7615
chrLG18	20125001	20126000	7.77954e-06	0.000862588	-35.2941
chrLG18	19656001	19657000	5.63927e-05	0.00375374	-35.2217
chrLG18	19190001	19191000	0	0	-34.9625
chrLG18	10359001	10360000	7.92421e-07	0.000140377	-34.8682
chrLG18	5156001	5157000	7.8485e-05	0.00474269	-34.7638
chrLG18	20422001	20423000	0.000131915	0.00686229	-34.7035
chrLG18	23786001	23787000	1.95631e-05	0.00174199	-34.5349
chrLG18	8890001	8891000	2.30035e-05	0.00195758	-34.375
chrLG18	23847001	23848000	9.53244e-06	0.00100698	-34.2542
chrLG18	176001	177000	4.49489e-05	0.00318468	-34.1444
chrLG18	2934001	2935000	0.000181869	0.00857474	-33.9181
chrLG18	10858001	10859000	1.19761e-07	2.91541e-05	-33.8469
chrLG18	23408001	23409000	3.10409e-05	0.00242288	-33.8104
chrLG18	20644001	20645000	7.05853e-10	3.41107e-07	-33.5953
chrLG18	20139001	20140000	0.000114121	0.00618355	-33.5236
chrLG18	8297001	8298000	0.000219922	0.0097622	-33.5223
chrLG18	3789001	3790000	6.39158e-05	0.00408874	-33.4448
chrLG18	3756001	3757000	2.05509e-05	0.00180372	-33.2533
chrLG18	12917001	12918000	2.33755e-06	0.000335988	-33.1369
chrLG18	23862001	23863000	4.64185e-05	0.0032564	-32.987
chrLG18	20475001	20476000	5.11693e-05	0.00349499	-32.6667
chrLG18	22519001	22520000	4.74111e-06	0.000585391	-32.3774
chrLG18	23579001	23580000	7.47037e-07	0.000133887	-32.3751
chrLG18	7042001	7043000	4.79964e-05	0.00334098	-32.0525
chrLG18	9820001	9821000	1.93967e-05	0.00173131	-31.9565
chrLG18	10381001	10382000	2.82174e-12	2.29114e-09	-31.2912
chrLG18	24664001	24665000	5.17497e-08	1.43495e-05	-30.9717
chrLG18	24128001	24129000	9.39009e-08	2.3587e-05	-30.7937
chrLG18	20380001	20381000	6.85626e-06	0.000782383	-30.7522
chrLG18	26090001	26091000	0	0	-30.6169
chrLG18	22393001	22394000	6.05571e-05	0.00394139	-30.3663
chrLG18	24875001	24876000	0.000178232	0.00845383	-30.272
chrLG18	8683001	8684000	0.000163266	0.00795192	-30.2135
chrLG18	18298001	18299000	1.61333e-05	0.00150886	-30.1484
chrLG18	20771001	20772000	2.12029e-10	1.15796e-07	-29.9733
chrLG18	8523001	8524000	3.94821e-07	7.91872e-05	-29.8756
chrLG18	21904001	21905000	0.000169248	0.00815325	-29.7619
chrLG18	24991001	24992000	1.0486e-06	0.000176937	-29.7475
chrLG18	23089001	23090000	0.000219518	0.00975038	-29.697
chrLG18	24550001	24551000	2.14377e-06	0.000314831	-29.594
chrLG18	22407001	22408000	4.86179e-06	0.000597355	-29.3325
chrLG18	23484001	23485000	1.04323e-06	0.000176199	-29.2798
chrLG18	19597001	19598000	3.22527e-05	0.0024939	-29.2169
chrLG18	14619001	14620000	3.74903e-06	0.000487567	-29.1731
chrLG18	17527001	17528000	0.000153943	0.0076205	-29.0323
chrLG18	10860001	10861000	9.56023e-05	0.00543177	-28.9206
chrLG18	21622001	21623000	0.000181428	0.00856095	-28.8789
chrLG18	25825001	25826000	4.59524e-08	1.29559e-05	-28.1934
chrLG18	24850001	24851000	2.81619e-11	1.88156e-08	-28.1457
chrLG18	7544001	7545000	6.87098e-06	0.000783891	-27.964
chrLG18	7119001	7120000	8.74217e-06	0.00094418	-27.9529
chrLG18	25707001	25708000	1.51169e-07	3.54887e-05	-27.9178
chrLG18	20053001	20054000	7.87334e-08	2.03871e-05	-27.6925
chrLG18	21050001	21051000	1.55778e-05	0.00147247	-27.1483
chrLG18	20781001	20782000	5.38406e-05	0.00362794	-27.0997
chrLG18	8996001	8997000	3.33874e-05	0.00255996	-27.0962
chrLG18	8309001	8310000	4.31905e-05	0.00309588	-27.0943
chrLG18	22240001	22241000	2.10942e-15	2.83691e-12	-27.0475
chrLG18	7091001	7092000	3.85389e-05	0.00284958	-27.027
chrLG18	11861001	11862000	0.000218693	0.00973157	-26.9231
chrLG18	24961001	24962000	6.05736e-05	0.0039418	-26.8192
chrLG18	7156001	7157000	2.41812e-05	0.00203189	-26.7873
chrLG18	10272001	10273000	1.25815e-09	5.75415e-07	-26.6225
chrLG18	13767001	13768000	1.80201e-06	0.000274396	-26.3855
chrLG18	22312001	22313000	8.24802e-05	0.00490383	-26.3823
chrLG18	21607001	21608000	1.44405e-10	8.23196e-08	-26.2626
chrLG18	11633001	11634000	1.09999e-07	2.7005e-05	-26.1106
chrLG18	21618001	21619000	6.21245e-08	1.67013e-05	-26.0815
chrLG18	3708001	3709000	2.09871e-05	0.00183273	-25.8721
chrLG18	9331001	9332000	0.000180531	0.008531	-25.7649
chrLG18	19461001	19462000	0.00014996	0.00749246	-25.5194
chrLG18	10916001	10917000	1.11022e-14	1.32531e-11	-25.3577
chrLG18	12639001	12640000	5.49523e-05	0.0036833	-25.3322
chrLG18	23217001	23218000	0.000172981	0.00828099	-25.2577
chrLG18	23087001	23088000	0.000112149	0.00611139	-25.0916
chrLG18	17711001	17712000	4.02145e-08	1.15191e-05	-25.0627
chrLG18	21601001	21602000	4.66678e-06	0.000578034	-25.024
chrLG18	20369001	20370000	3.40454e-06	0.000452604	-25.0206
chrLG18	24335001	24336000	2.43513e-05	0.00204058	25.2252
chrLG18	11278001	11279000	2.54516e-06	0.000360945	25.4833
chrLG18	10007001	10008000	1.93183e-06	0.000289338	25.5609
chrLG18	21071001	21072000	1.15909e-08	3.97935e-06	25.5781
chrLG18	24427001	24428000	0.000223716	0.00988595	25.641
chrLG18	20124001	20125000	5.37733e-06	0.000643827	25.6863
chrLG18	17923001	17924000	0.000200976	0.00917795	25.7386
chrLG18	11409001	11410000	5.57714e-05	0.00372381	25.7576
chrLG18	10655001	10656000	0	0	25.9117
chrLG18	20596001	20597000	6.09789e-05	0.00395877	26
chrLG18	20584001	20585000	9.46973e-05	0.00540128	26.0549
chrLG18	25381001	25382000	3.10868e-05	0.00242573	26.6072
chrLG18	9851001	9852000	8.97762e-05	0.0052027	26.7675
chrLG18	6374001	6375000	0.000126453	0.006658	26.9231
chrLG18	502001	503000	8.31483e-05	0.00493004	27.2023
chrLG18	6602001	6603000	0.000162528	0.00792342	27.2708
chrLG18	1877001	1878000	8.87764e-05	0.00516258	27.3259
chrLG18	6247001	6248000	6.62271e-05	0.00418973	27.846
chrLG18	3178001	3179000	0.000184737	0.00866914	28.1381
chrLG18	14396001	14397000	4.41803e-05	0.00314302	28.442
chrLG18	22924001	22925000	4.95631e-08	1.38094e-05	28.7525
chrLG18	26078001	26079000	7.03881e-14	7.40094e-11	28.8444
chrLG18	22168001	22169000	3.12462e-07	6.49983e-05	29.152
chrLG18	26032001	26033000	1.42693e-06	0.000226856	29.3155
chrLG18	2782001	2783000	0.00012119	0.00645998	29.3792
chrLG18	9818001	9819000	7.19101e-06	0.000812213	29.647
chrLG18	9219001	9220000	4.90413e-05	0.00339104	30.0459
chrLG18	22199001	22200000	2.00458e-07	4.48352e-05	30.249
chrLG18	21751001	21752000	5.63726e-07	0.000106074	30.7456
chrLG18	12334001	12335000	1.0757e-05	0.00110537	31.2269
chrLG18	11464001	11465000	4.03441e-06	0.000516169	31.2617
chrLG18	22908001	22909000	3.26591e-06	0.000437978	31.2684
chrLG18	9332001	9333000	1.25133e-12	1.06418e-09	31.4906
chrLG18	4680001	4681000	0.000137832	0.00705447	31.5126
chrLG18	19338001	19339000	3.8156e-06	0.00049474	31.6752
chrLG18	16329001	16330000	2.12497e-06	0.000312334	31.7073
chrLG18	10908001	10909000	1.81131e-08	5.83009e-06	32.8212
chrLG18	19104001	19105000	4.38631e-05	0.00312758	32.9167
chrLG18	10610001	10611000	3.15203e-12	2.53559e-09	33.0222
chrLG18	25380001	25381000	0	0	33.5701
chrLG18	25581001	25582000	1.79966e-07	4.10997e-05	33.6926
chrLG18	19212001	19213000	0	0	35.3157
chrLG18	8850001	8851000	0	0	36.1736
chrLG18	10879001	10880000	4.89157e-05	0.00338526	36.6667
chrLG18	22057001	22058000	0	0	37.3587
chrLG18	24347001	24348000	0.000108908	0.00598174	37.5774
chrLG18	10522001	10523000	0.000112493	0.00612373	38.141
chrLG18	24722001	24723000	1.11022e-16	1.69453e-13	38.2139
chrLG18	20611001	20612000	0.000215529	0.00963421	38.5021
chrLG18	20550001	20551000	3.34272e-08	9.86669e-06	38.5776
chrLG18	10587001	10588000	5.09619e-06	0.000618923	39.3939
chrLG18	12616001	12617000	8.61242e-05	0.00505409	39.9909
chrLG18	24022001	24023000	5.47086e-05	0.00367025	41.1765
chrLG18	19376001	19377000	0	0	42.6596
chrLG18	20372001	20373000	0.000137766	0.00705334	42.8571
chrLG18	14518001	14519000	0.00011271	0.00613101	43.3155
chrLG18	26077001	26078000	0	0	43.9288
chrLG18	11373001	11374000	2.50556e-06	0.00035669	44.053
chrLG18	12343001	12344000	0	0	44.0755
chrLG18	22696001	22697000	1.01916e-06	0.000173007	44.157
chrLG18	19514001	19515000	1.59824e-08	5.21523e-06	44.6581
chrLG18	26007001	26008000	4.62704e-05	0.0032482	45
chrLG18	22784001	22785000	0	0	45.1481
chrLG18	13791001	13792000	1.81218e-05	0.00164805	46.3268
chrLG18	24730001	24731000	0	0	47.6908
chrLG18	20249001	20250000	1.07865e-05	0.00110773	48
chrLG18	24324001	24325000	4.88751e-06	0.000599525	48.0718
chrLG18	6739001	6740000	2.33132e-07	5.1025e-05	50.0751
chrLG18	22602001	22603000	3.32716e-11	2.18528e-08	52.0833
chrLG18	26194001	26195000	0	0	52.9552
chrLG18	8139001	8140000	0.00017392	0.0083129	60
chrLG18	20308001	20309000	0	0	60.1731
chrLG18	20303001	20304000	0	0	60.2268
chrLG18	9790001	9791000	9.32728e-07	0.000161066	61.9048
chrLG18	10529001	10530000	9.03507e-05	0.00522668	62.5
chrLG18	12136001	12137000	1.53201e-05	0.00145503	63.6364
chrLG18	1938001	1939000	0.000122927	0.00651918	70.3297
chrLG18	20395001	20396000	2.6104e-05	0.00214057	70.3297
chrLG18	24449001	24450000	5.01796e-06	0.000610919	72.5
chrLG18	11182001	11183000	4.90067e-06	0.000600855	75
chrLG18	3337001	3338000	4.00818e-05	0.00293241	75.1515
chrLG18	20660001	20661000	8.83423e-06	0.000951231	78.5714
chrLG19	24559001	24560000	0.000136115	0.00700173	-66.6667
chrLG19	13822001	13823000	3.72583e-05	0.00277738	-65.3846
chrLG19	24094001	24095000	4.38874e-05	0.00312817	-65.3595
chrLG19	4475001	4476000	0.000130789	0.00681468	-60
chrLG19	11318001	11319000	1.09497e-05	0.00112162	-58.4046
chrLG19	3706001	3707000	0.000127681	0.00670302	-53.3333
chrLG19	26345001	26346000	0.00012891	0.00674844	-50
chrLG19	26697001	26698000	3.25819e-05	0.0025145	-50
chrLG19	4024001	4025000	2.12186e-05	0.00184665	-48.0586
chrLG19	7208001	7209000	0.000195098	0.00900272	-46.9697
chrLG19	1203001	1204000	0.000206026	0.00933324	-46.4286
chrLG19	15592001	15593000	5.77052e-08	1.57162e-05	-46.3725
chrLG19	919001	920000	4.05064e-05	0.00295187	-45
chrLG19	22989001	22990000	7.95358e-05	0.00478791	-40.7759
chrLG19	3433001	3434000	2.47683e-05	0.00206489	-40.6438
chrLG19	3293001	3294000	5.59372e-08	1.53309e-05	-38.1236
chrLG19	6488001	6489000	0.000212232	0.00952683	-37.9036
chrLG19	26114001	26115000	0.000129535	0.00676993	-35.7685
chrLG19	14971001	14972000	0.0001598	0.0078234	-35.1351
chrLG19	23178001	23179000	4.16102e-05	0.00301151	-34.8852
chrLG19	1539001	1540000	1.15737e-11	8.47221e-09	-33.8891
chrLG19	6210001	6211000	0.000130436	0.00680441	-33.5468
chrLG19	20190001	20191000	1.8073e-07	4.1238e-05	-32.7349
chrLG19	25118001	25119000	6.43376e-05	0.00410916	-32.5397
chrLG19	23319001	23320000	6.11616e-05	0.00396667	-31.8534
chrLG19	3224001	3225000	0.000134057	0.00693491	-31.444
chrLG19	26593001	26594000	2.15708e-07	4.77739e-05	-31.253
chrLG19	20719001	20720000	0.000176969	0.00841309	-29.9359
chrLG19	10432001	10433000	8.03172e-06	0.000884519	-29.6167
chrLG19	14835001	14836000	9.22023e-06	0.000981554	-29.4824
chrLG19	1627001	1628000	1.35829e-05	0.00132585	-29.4444
chrLG19	23614001	23615000	3.05631e-10	1.62151e-07	-29.2435
chrLG19	3308001	3309000	4.06516e-05	0.00295996	-28.9813
chrLG19	23375001	23376000	5.16204e-06	0.000624969	-28.9653
chrLG19	10435001	10436000	9.67844e-09	3.39212e-06	-28.9236
chrLG19	9730001	9731000	0.000132436	0.00687979	-28.6207
chrLG19	4310001	4311000	3.49948e-05	0.00265311	-27.9827
chrLG19	5766001	5767000	0.000117312	0.00631733	-27.2523
chrLG19	6074001	6075000	7.43605e-05	0.00456178	-27.1905
chrLG19	26008001	26009000	1.17453e-05	0.00118359	-27.0707
chrLG19	19307001	19308000	3.58613e-07	7.2994e-05	-26.9851
chrLG19	17328001	17329000	4.10858e-05	0.00298323	-26.5851
chrLG19	26942001	26943000	3.39518e-07	6.98725e-05	-26.3389
chrLG19	9596001	9597000	0.000102434	0.00571261	-25.6408
chrLG19	11898001	11899000	8.48953e-11	5.09632e-08	-25.2075
chrLG19	22178001	22179000	5.49867e-05	0.00368451	-25.0394
chrLG19	16652001	16653000	0.000123142	0.00652928	25.2471
chrLG19	26073001	26074000	1.29949e-06	0.000209914	25.4001
chrLG19	3411001	3412000	0	0	26.3834
chrLG19	19652001	19653000	9.48322e-05	0.00540572	26.8817
chrLG19	3003001	3004000	1.50658e-05	0.00143612	26.9365
chrLG19	2127001	2128000	1.25348e-08	4.26401e-06	27.1518
chrLG19	6277001	6278000	0.000138642	0.00708687	27.7329
chrLG19	10775001	10776000	5.84034e-06	0.000687714	27.8726
chrLG19	20808001	20809000	0.000141602	0.00719913	27.9184
chrLG19	9088001	9089000	0.000200036	0.00914707	28.5507
chrLG19	11360001	11361000	0.000192142	0.00890846	28.5714
chrLG19	15552001	15553000	2.2673e-12	1.8731e-09	28.5756
chrLG19	25104001	25105000	0.000168111	0.00811887	29.198
chrLG19	7550001	7551000	2.32615e-06	0.000335276	29.3625
chrLG19	23306001	23307000	5.68989e-07	0.000106948	29.8083
chrLG19	7284001	7285000	1.39967e-05	0.00135633	30.3016
chrLG19	19572001	19573000	3.45501e-06	0.000457677	30.3758
chrLG19	17184001	17185000	7.88572e-07	0.000139934	30.5666
chrLG19	26360001	26361000	6.23977e-08	1.67285e-05	31.9171
chrLG19	12336001	12337000	2.26003e-06	0.000327378	32.2337
chrLG19	17357001	17358000	1.00574e-05	0.00105005	32.6207
chrLG19	3292001	3293000	3.37292e-07	6.94841e-05	32.7596
chrLG19	18362001	18363000	1.22125e-15	1.65957e-12	33.1957
chrLG19	11874001	11875000	1.70841e-05	0.00157646	33.9474
chrLG19	3291001	3292000	3.21965e-14	3.59596e-11	34.6175
chrLG19	7894001	7895000	2.89292e-06	0.000398374	35.1604
chrLG19	5715001	5716000	0.000160847	0.00786059	35.8333
chrLG19	8718001	8719000	0.000147648	0.00741323	37.8298
chrLG19	26877001	26878000	2.18243e-05	0.00188309	46.4286
chrLG19	6152001	6153000	0.000112926	0.00613988	52.6316
chrLG19	4258001	4259000	0.000183906	0.00864167	54.5455
chrLG19	8508001	8509000	5.4186e-05	0.00364601	58.3333
chrLG19	12405001	12406000	2.43397e-05	0.00203993	60.6838
chrLG19	24574001	24575000	0.000196443	0.0090431	62.782
chrLG19	7912001	7913000	4.36241e-06	0.000548825	73.3333
chrLG2	14524001	14525000	5.86168e-07	0.000109662	-91.6667
chrLG2	11183001	11184000	1.60557e-08	5.23259e-06	-88.2353
chrLG2	9869001	9870000	2.83551e-08	8.60359e-06	-87.5
chrLG2	12418001	12419000	1.14397e-07	2.79531e-05	-87.0833
chrLG2	11491001	11492000	2.81044e-06	0.000389337	-84.6154
chrLG2	10354001	10355000	4.88498e-15	6.23154e-12	-84.1176
chrLG2	10944001	10945000	1.93617e-05	0.00172908	-81.8182
chrLG2	11605001	11606000	3.87698e-05	0.00286137	-81.6667
chrLG2	18990001	18991000	4.6704e-07	9.10066e-05	-80
chrLG2	13705001	13706000	4.35511e-09	1.71071e-06	-79.3706
chrLG2	19090001	19091000	0	0	-77.7778
chrLG2	14499001	14500000	1.16139e-05	0.00117577	-77.0833
chrLG2	15532001	15533000	1.17671e-06	0.00019437	-76.4706
chrLG2	12545001	12546000	1.91828e-06	0.000287996	-73.8636
chrLG2	10938001	10939000	4.59019e-05	0.00322886	-72.3077
chrLG2	18174001	18175000	1.45267e-07	3.42731e-05	-71.4286
chrLG2	11625001	11626000	8.82524e-05	0.00514308	-70.8333
chrLG2	19352001	19353000	7.39598e-05	0.00454523	-69.2308
chrLG2	19948001	19949000	0.000123348	0.00653352	-69.2308
chrLG2	8562001	8563000	3.90616e-05	0.00287689	-68.0451
chrLG2	13521001	13522000	3.97202e-06	0.000510252	-66.6667
chrLG2	13988001	13989000	9.28725e-05	0.00532698	-66.6667
chrLG2	18634001	18635000	5.33495e-06	0.000640374	-66.6667
chrLG2	13461001	13462000	2.37945e-05	0.00200774	-65.0327
chrLG2	18605001	18606000	6.78816e-05	0.0042664	-63.6364
chrLG2	19954001	19955000	5.04312e-06	0.000613551	-63.1579
chrLG2	9483001	9484000	0.00019978	0.00914016	-62.9808
chrLG2	19091001	19092000	4.39204e-13	4.02449e-10	-62.2396
chrLG2	10229001	10230000	5.70419e-07	0.000107178	-60.8696
chrLG2	12160001	12161000	1.32117e-14	1.55219e-11	-60.4167
chrLG2	11552001	11553000	0.000123707	0.00654857	-60.2273
chrLG2	7887001	7888000	4.34097e-14	4.77659e-11	-60.1453
chrLG2	23068001	23069000	0.000122757	0.00651439	-55.8333
chrLG2	20072001	20073000	4.95928e-05	0.00341963	-55.5556
chrLG2	18083001	18084000	2.56519e-07	5.53521e-05	-55.4531
chrLG2	8670001	8671000	1.40998e-14	1.6491e-11	-55.2951
chrLG2	11011001	11012000	2.03371e-06	0.000301819	-55.2928
chrLG2	21514001	21515000	6.17395e-05	0.00398906	-55
chrLG2	9862001	9863000	2.75828e-05	0.00222468	-53.8462
chrLG2	19166001	19167000	3.2935e-09	1.34128e-06	-53.125
[truncated: 2,760 more rows]
