# Supplementary material for: Genome-wide methylation analysis identified sexually dimorphic methylated regions in hybrid tilapia
Source: Sci Rep. 2016 Oct 26;6:35903. doi: 10.1038/srep35903 (PMC5080608; doi:10.1038/srep35903)
Supplement: Supplementary Information [file srep35903-s5.xls]

## Sheet: Sheet1
Supplementary Table 5A Summary of DMRs hypermethylated in male and the associated gene name.
Ensembl Gene Transcript ID	Expression Level in Muscle (log2 RPM)				Associated Gene Name
	Female1	Female2	Male1	Male2
ENSONIT00000027020	-2.64538	-2.61155	-2.7056	-2.80412	collagen, type V, alpha 3b [Source:ZFIN;Acc:ZDB-GENE-110728-4]
ENSONIT00000027179	-2.53945	-2.50562	-2.59967	-2.69819
ENSONIT00000008242	-7.14826	-7.11443	-6.05648	-6.155
ENSONIT00000015603	-6.25816	-6.22433	-7.31838	-7.56891	zgc:110821 [Source:ZFIN;Acc:ZDB-GENE-050227-8]
ENSONIT00000006701	-4.69168	-3.47728	-3.9039	-3.85042
ENSONIT00000006702	-4.69168	-3.47728	-3.9039	-3.85042
ENSONIT00000008778	-8.35999	-6.17416	-6.68325	-8.51873
ENSONIT00000023501	-5.42642	-4.97755	-7.2236	-7.32212	thioredoxin domain containing 11 [Source:ZFIN;Acc:ZDB-GENE-041008-112]
ENSONIT00000015728	-5.49232	-5.45848	-5.55254	-5.65106	thioredoxin domain containing 11 [Source:ZFIN;Acc:ZDB-GENE-041008-112]
ENSONIT00000014433	-6.00013	-5.9663	-6.06035	-6.15887	proline rich 5 like [Source:HGNC Symbol;Acc:HGNC:25878]
ENSONIT00000020011	-7.66244	-7.62861	-7.72266	-7.82118
ENSONIT00000000242	-8.50006	-8.46623	-8.56028	-8.6588	PARK2 co-regulated [Source:ZFIN;Acc:ZDB-GENE-041114-100]
ENSONIT00000013610	-5.23544	-3.14272	-5.29566	-6.39418	tenascin XBb [Source:ZFIN;Acc:ZDB-GENE-141212-335]
ENSONIT00000015717	-7.14657	-7.11274	-7.20679	-7.30531	BAH domain and coiled-coil containing 1 [Source:HGNC Symbol;Acc:HGNC:29279]
ENSONIT00000015718	-7.14657	-7.11274	-7.20679	-7.30531	BAH domain and coiled-coil containing 1 [Source:HGNC Symbol;Acc:HGNC:29279]
ENSONIT00000017588	-1.9977	-1.96387	-2.05792	-1.71587
ENSONIT00000008440	-7.0901	-8.3782	-7.47225	-8.57077
ENSONIT00000019883	-1.78289	-1.42713	-2.7651	-1.98227	anoctamin 11 [Source:ZFIN;Acc:ZDB-GENE-090313-245]
ENSONIT00000021411	-7.70019	-7.66635	-7.76041	-7.85893
ENSONIT00000018990	-8.0758	-8.04197	-8.13602	-8.23454	FAT atypical cadherin 3a [Source:ZFIN;Acc:ZDB-GENE-060929-1254]
ENSONIT00000018991	-8.06421	-8.03037	-8.12443	-8.22295	C1q and tumor necrosis factor related protein 4 [Source:ZFIN;Acc:ZDB-GENE-050417-198]
ENSONIT00000015725	-3.53615	-3.82424	-3.11094	-4.01682	serine incorporator 4 [Source:HGNC Symbol;Acc:HGNC:32237]
ENSONIT00000009021	-7.20512	-7.17129	-7.26534	-7.36386	neural EGFL like 1 [Source:HGNC Symbol;Acc:HGNC:7750]
ENSONIT00000025069	-5.47626	-5.44243	-5.53648	-5.635
ENSONIT00000025070	-5.47626	-5.44243	-5.53648	-5.635	tripartite motif containing 35 [Source:HGNC Symbol;Acc:HGNC:16285]
ENSONIT00000006361	-7.84594	-7.81211	-8.05817	-7.00468
ENSONIT00000011498	-0.921722	-0.621104	-1.30952	-1.72291
ENSONIT00000020037	-1.28735	-0.605225	-1.37558	-1.09124
ENSONIT00000019845	-7.8114	-7.77757	-7.87162	-7.97014	von Willebrand factor A domain containing 5A [Source:HGNC Symbol;Acc:HGNC:6658]
ENSONIT00000020815	1.21911	1.03535	1.24296	0.750415
ENSONIT00000020025	0.87485	0.779949	-0.282394	-0.687245
ENSONIT00000020026	1.16363	1.07071	-0.0381433	-0.488648	paired-like homeodomain 3 [Source:ZFIN;Acc:ZDB-GENE-041229-4]
ENSONIT00000015343	-1.92271	-1.50421	-2.3455	-2.66641	splicing factor 3a, subunit 3 [Source:ZFIN;Acc:ZDB-GENE-040908-1]
ENSONIT00000016839	3.07208	3.20677	2.9817	1.43387	endothelin converting enzyme-like 1 [Source:HGNC Symbol;Acc:HGNC:3147]
ENSONIT00000015501	-4.06354	-3.82325	-4.65427	-4.92272	solute carrier family 43 (amino acid system L transporter), member 1b [Source:ZFIN;Acc:ZDB-GENE-070209-173]
ENSONIT00000008815	-7.05041	-7.01658	-7.11063	-7.20915	cornifelin [Source:ZFIN;Acc:ZDB-GENE-040912-110]
ENSONIT00000012958	0.218034	0.284656	-0.155847	-0.116863	ATPase, Cu++ transporting, beta polypeptide [Source:HGNC Symbol;Acc:HGNC:870]
ENSONIT00000015407	-8.38171	-7.19588	-8.28993	-5.21852	protein tyrosine phosphatase, receptor type, Nb [Source:ZFIN;Acc:ZDB-GENE-100505-1]
ENSONIT00000019359	-4.24727	-4.21344	-4.30749	-4.40601	signal transducer and activator of transcription 1a [Source:ZFIN;Acc:ZDB-GENE-980526-499]
ENSONIT00000010471	-8.02387	-5.6681	-5.49912	-8.33461	SH3-domain binding protein 4a [Source:ZFIN;Acc:ZDB-GENE-040303-3]
ENSONIT00000005209	-5.75446	-5.72063	-5.66268	-5.9132	regulator of chromosome condensation (RCC1) and BTB (POZ) domain containing protein 1 [Source:ZFIN;Acc:ZDB-GENE-030131-7951]
ENSONIT00000017266	-6.64379	-6.60996	-6.70401	-6.80253	ATPase, Na+/K+ transporting, alpha 1 polypeptide [Source:HGNC Symbol;Acc:HGNC:799]
ENSONIT00000015272	-8.30927	-8.27544	-8.36949	-8.46801
ENSONIT00000017595	-4.23603	-4.31768	-4.41173	-4.00775	epithelial cell transforming 2 like [Source:HGNC Symbol;Acc:HGNC:21118]
ENSONIT00000021717	-6.46002	-6.42618	-6.52024	-6.61876	epithelial cell transforming 2 like [Source:HGNC Symbol;Acc:HGNC:21118]
ENSONIT00000021718	-6.14149	-6.10765	-6.20171	-6.30023	mitochondrial translational release factor 1 [Source:ZFIN;Acc:ZDB-GENE-050220-8]
ENSONIT00000013753	1.91148	2.87605	1.86918	2.45318	coiled-coil domain containing 122 [Source:HGNC Symbol;Acc:HGNC:26478]
ENSONIT00000026871	-2.81389	-2.78006	-2.87411	-2.97263
ENSONIT00000026933	-2.85863	-2.8248	-2.91885	-3.01737	StAR-related lipid transfer (START) domain containing 13a [Source:ZFIN;Acc:ZDB-GENE-091116-18]
ENSONIT00000015930	-2.45874	-2.17214	-2.37311	-2.96262	receptor (G protein-coupled) activity modifying protein 1 [Source:HGNC Symbol;Acc:HGNC:9843]
ENSONIT00000015373	-1.13303	-0.0644356	-0.950892	-1.58324	tripartite motif containing 29 [Source:HGNC Symbol;Acc:HGNC:17274]
ENSONIT00000021615	-2.78103	-2.95365	-2.10428	-3.84666	aminoacyl tRNA synthetase complex-interacting multifunctional protein 1 [Source:HGNC Symbol;Acc:HGNC:10648]
ENSONIT00000017175	-6.08612	-4.90029	-5.99434	-6.24486	si:ch211-152f22.4 [Source:ZFIN;Acc:ZDB-GENE-130603-60]
ENSONIT00000009355	-6.26192	-6.22808	-6.32214	-6.42066
ENSONIT00000006388	0.0369639	0.550322	-0.919878	0.0563696	family with sequence similarity 49, member Ba [Source:ZFIN;Acc:ZDB-GENE-030131-9537]
ENSONIT00000004870	-4.85653	-3.65277	-4.45732	-4.84534	si:dkey-77f5.14 [Source:ZFIN;Acc:ZDB-GENE-131127-60]
ENSONIT00000004871	-4.14081	-3.7444	-4.20103	-4.52194	multiple EGF-like-domains 11 [Source:HGNC Symbol;Acc:HGNC:29635]
ENSONIT00000010077	-4.25816	-4.80929	-5.90335	-5.4169	multiple EGF-like-domains 11 [Source:HGNC Symbol;Acc:HGNC:29635]
ENSONIT00000017215	2.30804	1.98317	1.35778	1.85138	zgc:110699 [Source:ZFIN;Acc:ZDB-GENE-050522-487]
ENSONIT00000019176	-5.08259	-5.04876	-5.14281	-5.24133
ENSONIT00000001831	-5.17172	-5.13789	-5.23194	-5.33046	si:ch211-114l13.9 [Source:ZFIN;Acc:ZDB-GENE-070424-116]
ENSONIT00000000296	-5.88184	-5.84801	-5.94206	-6.04058	protein phosphatase 3, catalytic subunit, beta isozyme [Source:ZFIN;Acc:ZDB-GENE-050417-406]
ENSONIT00000001271	-6.95835	-6.92452	-7.01857	-7.11709	GUF1 homolog, GTPase [Source:ZFIN;Acc:ZDB-GENE-030131-4289]
ENSONIT00000002366	-3.7176	-3.36184	-3.45589	-3.87634	cyclic nucleotide gated channel alpha 2 [Source:HGNC Symbol;Acc:HGNC:2149]
ENSONIT00000002389	-5.46002	-5.42618	-5.52024	-5.46675	pentatricopeptide repeat domain 3 [Source:ZFIN;Acc:ZDB-GENE-030131-6849]
ENSONIT00000004286	-5.08259	-5.04876	-5.14281	-5.24133	pentatricopeptide repeat domain 3 [Source:ZFIN;Acc:ZDB-GENE-030131-6849]
ENSONIT00000006037	-6.2567	-6.22287	-6.31692	-6.41544	polymerase (RNA) I polypeptide A [Source:ZFIN;Acc:ZDB-GENE-030131-5286]
ENSONIT00000007437	-1.34704	-1.17571	-1.02875	-2.65778	prolactin regulatory element binding [Source:ZFIN;Acc:ZDB-GENE-040718-385]
ENSONIT00000007892	-1.06864	-0.793798	-4.74029	-1.10185	lactamase, beta-like 1a [Source:ZFIN;Acc:ZDB-GENE-030131-7625]
ENSONIT00000008433	-3.53786	-3.29758	-2.65467	-3.49015	transmembrane protein 159 [Source:HGNC Symbol;Acc:HGNC:30136]
ENSONIT00000009338	-7.27796	-7.24413	-7.33818	-7.4367	solute carrier family 22 (organic cation/carnitine transporter), member 5 [Source:ZFIN;Acc:ZDB-GENE-091012-1]
ENSONIT00000009361	-5.98002	-5.94619	-6.04024	-6.13876	solute carrier family 22 (organic cation/carnitine transporter), member 5 [Source:ZFIN;Acc:ZDB-GENE-091012-1]
ENSONIT00000009369	-7.02672	-6.99288	-7.08694	-7.18546
ENSONIT00000010002	-4.77846	-3.93727	-6.99068	-5.9372
ENSONIT00000010337	-6.21752	-6.18369	-6.27774	-6.37626	complement component 8, alpha polypeptide [Source:ZFIN;Acc:ZDB-GENE-040801-239]
ENSONIT00000015661	-4.37595	-4.34212	-4.43617	-4.53469	novel immune-type receptor 13 [Source:ZFIN;Acc:ZDB-GENE-070108-2]
ENSONIT00000015731	-6.18495	-6.15112	-6.24517	-6.34369	novel immune-type receptor 13 [Source:ZFIN;Acc:ZDB-GENE-070108-2]
ENSONIT00000017274	-4.59008	-4.55624	-4.6503	-4.74882
ENSONIT00000019219	-5.34877	-5.31494	-5.40899	-5.50751
ENSONIT00000022240	-5.3663	-5.33247	-5.42652	-5.52504
ENSONIT00000022931	-6.17172	-6.13789	-6.23194	-6.17846
ENSONIT00000025122	-0.803541	-0.662794	-0.476738	0.000244
ENSONIT00000025812	-3.75002	-3.71619	-3.81024	-3.90876
ENSONIT00000025830	-5.79099	-5.75716	-5.85121	-5.94973
ENSONIT00000025896	-5.33498	-5.30115	-5.3952	-5.49372	Small nucleolar RNA SNORA75 [Source:RFAM;Acc:RF00072]
ENSONIT00000026268	-6.55142	-6.51759	-6.61164	-6.71016	Small nucleolar RNA SNORA75 [Source:RFAM;Acc:RF00072]
ENSONIT00000026281	-5.82802	-5.79419	-5.88824	-5.98676	5S ribosomal RNA [Source:RFAM;Acc:RF00001]
ENSONIT00000026345	-1.07408	-0.625212	-0.719263	-1.01043
ENSONIT00000027168	-2.21752	-2.18369	-2.27774	-2.37626	5S ribosomal RNA [Source:RFAM;Acc:RF00001]
Supplementary Table 5B Summary of DMRs hypermethylated in female and the associated gene name.
Ensembl Gene Transcript ID	Expression Level in Muscle (log2 RPM)				Associated Gene Name
	Female1	Female2	Male1	Male2
ENSONIT00000000449	-1.86767	-0.366711	-6.01535	-6.26587	neutrophil cytosolic factor 1 [Source:ZFIN;Acc:ZDB-GENE-031006-6]
ENSONIT00000000567	-3.73929	-4.02739	-2.95151	-3.21996
ENSONIT00000001221	-5.18693	-4.3051	-7.56908	-4.86024	histone deacetylase 4 [Source:ZFIN;Acc:ZDB-GENE-061013-95]
ENSONIT00000001869	-6.5317	-6.49787	-6.59192	-6.69044	tripartite motif containing 29 [Source:HGNC Symbol;Acc:HGNC:17274]
ENSONIT00000002245	-6.50028	-6.31445	-6.4085	-6.65902	Myb/SANT-like DNA-binding domain containing 1 [Source:HGNC Symbol;Acc:HGNC:33741]
ENSONIT00000002246	-5.52911	-5.49528	-5.58933	-5.68785	Myb/SANT-like DNA-binding domain containing 1 [Source:HGNC Symbol;Acc:HGNC:33741]
ENSONIT00000002430	-5.14488	-5.11104	-5.2051	-5.30362
ENSONIT00000005011	-2.83643	-2.16517	-2.36614	-4.58013	zgc:101553 [Source:ZFIN;Acc:ZDB-GENE-041114-124]
ENSONIT00000005045	-6.42976	-6.39593	-6.48998	-6.5885
ENSONIT00000005098	-5.12028	-5.08645	-3.9004	-4.91645	kelch like family member 25 [Source:HGNC Symbol;Acc:HGNC:25732]
ENSONIT00000005712	-4.55652	-4.52269	-4.61674	-4.71526
ENSONIT00000006319	-5.67226	-5.63843	-5.73248	-5.831
ENSONIT00000006320	-5.50292	-5.46909	-5.56314	-5.66166
ENSONIT00000006817	-6.10017	-6.06633	-6.16038	-6.25891	V-set and transmembrane domain containing 2B [Source:HGNC Symbol;Acc:HGNC:33595]
ENSONIT00000006889	-2.15433	-2.1205	-3.79951	-2.89803
ENSONIT00000006943	-6.94544	-6.91161	-7.00566	-7.10418
ENSONIT00000007012	4.04647	4.06531	4.17579	4.09997	coronin 6 [Source:ZFIN;Acc:ZDB-GENE-040426-1202]
ENSONIT00000008758	-7.11061	-7.07677	-7.17083	-7.26935
ENSONIT00000008923	-5.81956	-5.78573	-5.87978	-5.9783
ENSONIT00000009056	-1.90231	-1.26902	-3.61461	-4.01798	calcitonin receptor like receptor [Source:HGNC Symbol;Acc:HGNC:16709]
ENSONIT00000009209	-1.8074	-2.34294	-2.2619	-2.31978	lysine (K)-specific demethylase 4A, genome duplicate a [Source:ZFIN;Acc:ZDB-GENE-110609-4]
ENSONIT00000009331	-4.16104	-4.71217	-3.4843	-3.58282	zinc finger protein 699 [Source:HGNC Symbol;Acc:HGNC:24750]
ENSONIT00000009973	3.26406	2.86494	3.41243	3.02851	proline rich 33 [Source:ZFIN;Acc:ZDB-GENE-030131-5326]
ENSONIT00000010022	1.32804	1.38157	0.733995	0.732616	MYC induced nuclear antigen-like [Source:ZFIN;Acc:ZDB-GENE-040426-1283]
ENSONIT00000010083	-3.1889	-2.6405	-3.47151	-3.155	von Willebrand factor A domain containing 5A [Source:HGNC Symbol;Acc:HGNC:6658]
ENSONIT00000010228	0.752874	0.299519	0.464385	-0.076917	ddb1 and cul4 associated factor 11 [Source:ZFIN;Acc:ZDB-GENE-050809-116]
ENSONIT00000010229	0.907259	0.412712	0.525112	0.0115542	ddb1 and cul4 associated factor 11 [Source:ZFIN;Acc:ZDB-GENE-050809-116]
ENSONIT00000010999	-8.69557	-8.50973	-8.75579	-8.85431
ENSONIT00000011504	-6.34386	-6.15802	-6.40408	-6.5026	shootin 1 [Source:ZFIN;Acc:ZDB-GENE-121127-1]
ENSONIT00000013296	0.463851	0.77269	0.134814	0.200414	smg9 nonsense mediated mRNA decay factor [Source:ZFIN;Acc:ZDB-GENE-030131-9385]
ENSONIT00000013517	-5.84201	-5.80818	-5.90223	-6.00075	ST3 beta-galactoside alpha-2,3-sialyltransferase 1 [Source:HGNC Symbol;Acc:HGNC:10862]
ENSONIT00000013794	-3.80506	-1.6013	-1.69535	-2.9638	regulator of G-protein signaling 13 [Source:HGNC Symbol;Acc:HGNC:9995]
ENSONIT00000014394	-2.89022	-2.11942	-2.87243	-2.97095	lipase, hormone-sensitive b [Source:ZFIN;Acc:ZDB-GENE-100921-71]
ENSONIT00000015180	-2.52994	-2.11759	-2.74216	-6.16261	acyl-CoA binding domain containing 7 [Source:ZFIN;Acc:ZDB-GENE-050913-108]
ENSONIT00000015474	-2.36529	-1.19396	-2.3324	-2.43092	activin A receptor, type IIAb [Source:ZFIN;Acc:ZDB-GENE-120215-23]
ENSONIT00000015570	0.992078	0.488148	-0.0927481	-0.491847	SPEG complex locus [Source:ZFIN;Acc:ZDB-GENE-030131-3230]
ENSONIT00000015631	-3.12117	-2.9405	-3.28831	-3.15653	myosin X [Source:ZFIN;Acc:ZDB-GENE-070912-277]
ENSONIT00000015893	0.00333639	0.504947	0.060953	0.0179283	regulatory factor X-associated protein [Source:ZFIN;Acc:ZDB-GENE-091204-321]
ENSONIT00000016074	-1.19362	-2.02229	-3.25384	-5.8263	carbonic anhydrase IV a [Source:ZFIN;Acc:ZDB-GENE-080204-85]
ENSONIT00000016807	-2.9128	-1.97208	-2.38806	-2.90162
ENSONIT00000016812	-5.82097	-5.78714	-5.72919	-3.82771	insulin-like growth factor binding protein 2a [Source:ZFIN;Acc:ZDB-GENE-000125-12]
ENSONIT00000016924	-7.08877	-4.73301	-5.73395	-4.44015	NCK-associated protein 5 [Source:HGNC Symbol;Acc:HGNC:29847]
ENSONIT00000016925	-7.14826	-4.69939	-5.79344	-4.43253	NCK-associated protein 5 [Source:HGNC Symbol;Acc:HGNC:29847]
ENSONIT00000017159	-6.11292	-4.92708	-6.02113	-5.11965
ENSONIT00000017527	3.29226	3.24101	3.01282	3.14618	ubiquitin-conjugating enzyme E2L 3b [Source:ZFIN;Acc:ZDB-GENE-030131-662]
ENSONIT00000017802	-6.70172	-6.66789	-6.76194	-6.86046	transmembrane protein 178B [Source:ZFIN;Acc:ZDB-GENE-040718-92]
ENSONIT00000019105	-3.6732	-2.63937	-5.47039	-5.56891
ENSONIT00000019213	-4.94933	-4.91549	-5.00955	-5.10807
ENSONIT00000019272	-2.90095	-2.57761	-1.96117	-2.05969	TDP-glucose 4,6-dehydratase [Source:ZFIN;Acc:ZDB-GENE-030131-5718]
ENSONIT00000019632	-4.35268	-4.31885	-4.4129	-4.51142	EF-hand calcium binding domain 10 [Source:HGNC Symbol;Acc:HGNC:34531]
ENSONIT00000019634	0.0598687	0.11556	-0.175793	0.0965247	SAMM50 sorting and assembly machinery component [Source:ZFIN;Acc:ZDB-GENE-040426-806]
ENSONIT00000019934	-1.84195	-1.31062	-1.6677	-1.53356	fragile X mental retardation 1 [Source:ZFIN;Acc:ZDB-GENE-020731-6]
ENSONIT00000019935	-1.67398	-1.1762	-1.4629	-1.52077	fragile X mental retardation 1 [Source:ZFIN;Acc:ZDB-GENE-020731-6]
ENSONIT00000020110	-2.01305	-2.47398	-2.02747	-2.12599	BCL2 associated athanogene 6 [Source:HGNC Symbol;Acc:HGNC:13919]
ENSONIT00000020238	-2.27627	-1.00143	-2.62599	-3.23147
ENSONIT00000025169	-7.25566	-7.22182	-7.31588	-7.4144
ENSONIT00000025951	-4.85311	-4.81928	-4.91333	-5.01185	si:dkey-16i5.8 [Source:ZFIN;Acc:ZDB-GENE-030131-1207]
ENSONIT00000025980	-1.89237	-0.399107	-0.679571	-1.31414
ENSONIT00000026046	-6.34975	-6.16391	-6.40997	-6.50849
ENSONIT00000026225	-5.77795	-5.74411	-5.83817	-5.93669
