# Supplementary material for: Genome-wide methylation analysis identified sexually dimorphic methylated regions in hybrid tilapia
Source: Sci Rep. 2016 Oct 26;6:35903. doi: 10.1038/srep35903 (PMC5080608; doi:10.1038/srep35903)
Supplement: Supplementary Information [file srep35903-s6.xls]

## Sheet: Differentially Expressed Genes
Supplementary Table 6. A list of all differentially expressed genes between male and female tilapia muscle tissues with false discovery rate below 0.05. The units reported here are in log(RPKM) formats.
Ensembl Transcript ID	Gene Description	P-value (FDR Corrected)	Female1	Female2	Male1	Male2
ENSONIT00000003305	guanine nucleotide binding protein (G protein), beta 5b [Source:ZFIN;Acc:ZDB-GENE-040426-1712] gnb5b	0.00102225	-7.1522	-6.96636	-2.30552	-2.07147
ENSONIT00000027122	5.8S ribosomal RNA [Source:RFAM;Acc:RF00002] 5_8S_rRNA	2.31211e-09	2.05734	3.0387	5.78222	5.43554
ENSONIT00000012296	zgc:195001 [Source:ZFIN;Acc:ZDB-GENE-081022-173] zgc:195001 (1 of 2)	1.24327e-08	-1.1707	-1.58048	1.84149	1.44108
ENSONIT00000019125	Ras protein-specific guanine nucleotide-releasing factor 1 [Source:HGNC Symbol;Acc:HGNC:9875] RASGRF1 (2 of 2)	0.00240558	-4.43558	-5.07982	-2.66291	-1.26341
ENSONIT00000027578	U2 spliceosomal RNA [Source:RFAM;Acc:RF00004] U2	0.000936112	-0.0807055	0.870664	3.19694	2.81945
ENSONIT00000006369	kelch repeat and BTB (POZ) domain containing 3 [Source:ZFIN;Acc:ZDB-GENE-131016-5] kbtbd3	8.65043e-05	3.87531	3.50037	6.50735	5.36676
ENSONIT00000018992	Uncharacterized protein [Source:UniProtKB/TrEMBL;Acc:I3KCY0]	0.0171227	-2.92362	-1.92827	-0.788829	-0.211351
ENSONIT00000017889	four and a half LIM domains 2b [Source:ZFIN;Acc:ZDB-GENE-041010-121] fhl2b	0.0457713	-0.909836	-0.0763027	0.844912	1.38599
ENSONIT00000019791	Uncharacterized protein [Source:UniProtKB/TrEMBL;Acc:I3KF79]	0.0160612	0.676544	0.370526	2.34794	1.80001
ENSONIT00000018224	Sec61 translocon gamma subunit [Source:ZFIN;Acc:ZDB-GENE-040718-203] sec61g	0.0457713	6.01741	6.09228	6.93956	6.99249
ENSONIT00000011445	nudix (nucleoside diphosphate linked moiety X)-type motif 16-like 1 [Source:HGNC Symbol;Acc:HGNC:28154] NUDT16L1	0.0478847	2.12256	2.46369	0.536101	0.462034
ENSONIT00000002806	Yes-related kinase [Source:ZFIN;Acc:ZDB-GENE-030131-9517] yrk	0.0302757	0.253832	0.666614	-1.43183	-1.51286
ENSONIT00000025659	FYVE, RhoGEF and PH domain containing 5a [Source:ZFIN;Acc:ZDB-GENE-090428-3] fgd5a	0.0318637	-0.66276	-0.141064	-2.6003	-2.38949
ENSONIT00000023453	death-associated protein kinase 3 [Source:ZFIN;Acc:ZDB-GENE-030131-3026] dapk3	0.0246602	0.940408	0.769258	-1.42748	-1.0817
ENSONIT00000023454	death-associated protein kinase 3 [Source:ZFIN;Acc:ZDB-GENE-030131-3026] dapk3	0.033329	1.18852	1.12525	-1.1433	-0.911669
ENSONIT00000002807	Yes-related kinase [Source:ZFIN;Acc:ZDB-GENE-030131-9517] yrk	0.0194644	0.97467	1.47799	-0.816363	-1.14754
ENSONIT00000024074	protein kinase, cGMP-dependent, type Ib [Source:ZFIN;Acc:ZDB-GENE-080225-40] prkg1b	0.00708093	1.83521	1.53428	-0.477862	-0.633715
ENSONIT00000001678	v-maf avian musculoaponeurotic fibrosarcoma oncogene homolog K [Source:ZFIN;Acc:ZDB-GENE-040624-9] mafk	0.033329	2.03575	1.8401	-0.433861	-0.174829
ENSONIT00000025642	inositol hexakisphosphate kinase 2a [Source:ZFIN;Acc:ZDB-GENE-030131-760] ip6k2a	0.03273	0.366962	-0.379761	-2.17868	-2.46163
ENSONIT00000015271	activin A receptor type II-like 1 [Source:ZFIN;Acc:ZDB-GENE-021003-1] acvrl1	0.0171227	1.05756	1.14989	-1.27568	-1.15181
ENSONIT00000010627	AF4/FMR2 family, member 4 [Source:ZFIN;Acc:ZDB-GENE-100910-5] aff4	0.048607	2.19694	0.797997	-1.13326	-0.623547
ENSONIT00000018608	Oreochromis niloticus glucose transporter (glut1), mRNA. [Source:RefSeq mRNA;Acc:NM_001279727] glut1	0.0125592	3.1331	3.09092	0.198407	1.18278
ENSONIT00000014885	arrestin domain containing 3a [Source:ZFIN;Acc:ZDB-GENE-030131-2913] arrdc3a	0.0298647	2.93812	2.02014	-0.416898	0.516061
ENSONIT00000000460	actin binding Rho activating protein a [Source:ZFIN;Acc:ZDB-GENE-120730-1] abraa	0.0331084	7.00596	5.63298	3.47174	4.26888
ENSONIT00000000461	actin binding Rho activating protein a [Source:ZFIN;Acc:ZDB-GENE-120730-1] abraa	0.0329732	7.03474	5.66126	3.498	4.29447
ENSONIT00000016056	arrestin domain containing 2 [Source:ZFIN;Acc:ZDB-GENE-030131-7146] arrdc2	0.00371645	5.83205	5.09723	2.72812	3.29217
ENSONIT00000020599	regulator of cell cycle [Source:ZFIN;Acc:ZDB-GENE-040704-31] rgcc	0.000348944	3.95772	4.22578	1.59982	1.6605
ENSONIT00000016055	arrestin domain containing 2 [Source:ZFIN;Acc:ZDB-GENE-030131-7146] arrdc2	0.00495983	6.60237	5.83527	3.42983	4.06575
ENSONIT00000011913	HIG1 hypoxia inducible domain family, member 1A [Source:ZFIN;Acc:ZDB-GENE-030826-15] higd1a	0.0246602	6.67817	5.79046	3.26161	4.23111
ENSONIT00000011769	epidermal growth factor receptor a (erythroblastic leukemia viral (v-erb-b) oncogene homolog, avian) [Source:ZFIN;Acc:ZDB-GENE-030918-1] egfra	0.000692141	0.680998	0.82906	-1.98049	-1.6077
ENSONIT00000015081	insulin receptor substrate 2a [Source:ZFIN;Acc:ZDB-GENE-040426-975] irs2a	0.0129251	3.7314	2.06112	0.237132	0.422405
ENSONIT00000002224	estrogen-related receptor alpha [Source:ZFIN;Acc:ZDB-GENE-990415-68] esrra	0.00496451	1.24465	0.197345	-1.70009	-2.03962
ENSONIT00000015094	podocalyxin-like [Source:ZFIN;Acc:ZDB-GENE-030131-2805] podxl	0.00434112	0.410172	0.531467	-2.06508	-2.28914
ENSONIT00000000422	GTP binding protein 2 [Source:HGNC Symbol;Acc:HGNC:4670] GTPBP2 (1 of 2)	0.027516	4.39623	2.40441	0.259286	1.10106
ENSONIT00000017241	neural precursor cell expressed, developmentally down-regulated 9 [Source:ZFIN;Acc:ZDB-GENE-061013-318] nedd9	0.0193408	1.2684	0.104291	-2.43979	-1.64523
ENSONIT00000024155	teleost multiple tissue opsin 2a [Source:ZFIN;Acc:ZDB-GENE-130129-3] tmtops2a	0.0336259	3.26617	2.26237	-0.658234	0.652637
ENSONIT00000018073	insulin receptor substrate 2b [Source:ZFIN;Acc:ZDB-GENE-081104-462] irs2b	0.0193408	4.08214	3.12464	0.0443493	1.4781
ENSONIT00000017326	coenzyme Q10B [Source:ZFIN;Acc:ZDB-GENE-050417-263] coq10b	0.0162302	3.59587	2.81858	-0.28077	1.00898
ENSONIT00000019676	xin actin binding repeat containing 1 [Source:ZFIN;Acc:ZDB-GENE-050221-2] xirp1	0.00436201	2.47488	1.33381	-1.34113	-0.554107
ENSONIT00000019675	xin actin binding repeat containing 1 [Source:ZFIN;Acc:ZDB-GENE-050221-2] xirp1	0.000903795	2.6995	1.63521	-1.04957	-0.413432
ENSONIT00000022686	troponin C type 1b (slow) [Source:ZFIN;Acc:ZDB-GENE-040625-62] tnnc1b	0.0418918	2.64104	4.72386	1.52271	0.041723
ENSONIT00000015274	activin A receptor, type IBa [Source:ZFIN;Acc:ZDB-GENE-980526-527] acvr1ba	0.0298647	1.64373	-0.577256	-2.25627	-2.49229
ENSONIT00000015275	activin A receptor, type IBa [Source:ZFIN;Acc:ZDB-GENE-980526-527] acvr1ba	0.041346	1.73331	-0.661265	-2.40302	-2.40843
ENSONIT00000019674	xin actin binding repeat containing 1 [Source:ZFIN;Acc:ZDB-GENE-050221-2] xirp1	0.000903795	3.16318	2.08821	-0.712916	0.0708693
ENSONIT00000013652	ankyrin repeat domain 28 [Source:HGNC Symbol;Acc:HGNC:29024] ANKRD28 (2 of 2)	0.0264194	0.804011	-1.10969	-3.27413	-2.95761
ENSONIT00000017691	cytochrome P450, family 7, subfamily B, polypeptide 1 [Source:ZFIN;Acc:ZDB-GENE-070912-293] cyp7b1	0.0182177	1.21529	0.822589	-2.65228	-1.29137
ENSONIT00000025572	basic helix-loop-helix family, member e40 [Source:ZFIN;Acc:ZDB-GENE-030131-3133] bhlhe40	4.06068e-05	4.64429	4.53688	1.1209	2.04285
ENSONIT00000002225	estrogen-related receptor alpha [Source:ZFIN;Acc:ZDB-GENE-990415-68] esrra	0.00471307	1.77327	0.663365	-1.55997	-2.07353
ENSONIT00000016408	si:ch211-154o6.6 [Source:ZFIN;Acc:ZDB-GENE-060503-576] si:ch211-154o6.6 (2 of 2)	0.00902031	2.15665	1.53498	-2.0091	-0.444657
ENSONIT00000026396	nuclear factor, interleukin 3 regulated, member 6 [Source:ZFIN;Acc:ZDB-GENE-040704-63] nfil3-6	0.0127839	5.30123	3.10042	0.452134	1.69203
ENSONIT00000017114	solute carrier family 8 (sodium/lithium/calcium exchanger), member B1 [Source:HGNC Symbol;Acc:HGNC:26175] SLC8B1	0.0129251	2.79011	-0.162932	-1.97319	-1.76359
ENSONIT00000002993	tubulointerstitial nephritis antigen-like 1 [Source:ZFIN;Acc:ZDB-GENE-060503-240] tinagl1	0.0125592	2.0012	2.12301	-2.10287	-0.174918
ENSONIT00000017359	nuclear factor of activated T-cells, cytoplasmic, calcineurin-dependent 1 [Source:ZFIN;Acc:ZDB-GENE-060503-677] nfatc1	0.0119012	1.99205	-0.0386853	-2.89017	-1.57365
ENSONIT00000010634	chromobox homolog 7a [Source:ZFIN;Acc:ZDB-GENE-050417-400] cbx7a	0.00609079	-0.374606	-0.513839	-4.28032	-3.05691
ENSONIT00000010251	MAX network transcriptional repressor a [Source:ZFIN;Acc:ZDB-GENE-090807-2] mnta	0.033329	0.648726	-0.810356	-4.23592	-2.40844
ENSONIT00000019317	L-threonine dehydrogenase [Source:ZFIN;Acc:ZDB-GENE-040426-2379] tdh	0.00287771	5.6922	4.51302	1.10048	2.54824
ENSONIT00000003448	heat shock protein, alpha-crystallin-related, b6 [Source:ZFIN;Acc:ZDB-GENE-080214-7] hspb6	0.00359337	1.2603	2.79503	-1.52784	-1.30443
ENSONIT00000015262	solute carrier family 26, member 10 [Source:ZFIN;Acc:ZDB-GENE-030131-9845] slc26a10	0.00715801	-0.791808	-0.829529	-4.4843	-4.09739
ENSONIT00000015261	solute carrier family 26, member 10 [Source:ZFIN;Acc:ZDB-GENE-030131-9845] slc26a10	0.00534745	-1.07744	-1.088	-4.86013	-4.28057
ENSONIT00000010907	Novel gene	0.00520564	-0.489621	3.05914	-2.05234	-2.4139
ENSONIT00000024145	nuclear receptor subfamily 1, group D, member 4b [Source:ZFIN;Acc:ZDB-GENE-080403-6] nr1d4b	0.0178348	1.51605	0.533941	-3.59253	-1.45004
ENSONIT00000007696	lipin 2 [Source:HGNC Symbol;Acc:HGNC:14450] LPIN2 (1 of 2)	0.0128383	1.3995	-1.53014	-4.11605	-3.1271
ENSONIT00000003447	heat shock protein, alpha-crystallin-related, b6 [Source:ZFIN;Acc:ZDB-GENE-080214-7] hspb6	8.65043e-05	0.409673	1.90166	-2.63661	-2.26564
ENSONIT00000019678	cysteine-serine-rich nuclear protein 1a [Source:ZFIN;Acc:ZDB-GENE-070912-475] csrnp1a	0.0119432	4.38401	3.33023	-0.873575	1.35407
ENSONIT00000005805	cAMP responsive element binding protein 5a [Source:ZFIN;Acc:ZDB-GENE-120827-2] creb5a	0.000197246	2.18579	1.05612	-2.4594	-1.55792
ENSONIT00000000041	myosin binding protein C, slow type [Source:ZFIN;Acc:ZDB-GENE-041114-196] mybpc1	0.00906065	-2.48955	0.812322	-4.87169	-4.23325
ENSONIT00000000040	myosin binding protein C, slow type [Source:ZFIN;Acc:ZDB-GENE-041114-196] mybpc1	0.00371645	-2.57799	0.741247	-4.96014	-4.47369
ENSONIT00000007435	cysteine-rich secretory protein LCCL domain containing 2 [Source:HGNC Symbol;Acc:HGNC:25248] CRISPLD2	1.22874e-05	2.75289	2.80858	-2.34075	-0.461992
ENSONIT00000007434	cysteine-rich secretory protein LCCL domain containing 2 [Source:HGNC Symbol;Acc:HGNC:25248] CRISPLD2	3.54471e-06	1.73993	1.79648	-3.29757	-1.53811
ENSONIT00000007594	nuclear receptor subfamily 4, group A, member 3 [Source:ZFIN;Acc:ZDB-GENE-070824-4] nr4a3	0.000130748	5.16127	3.99491	-0.76458	1.30243
ENSONIT00000007805	nuclear factor, erythroid 2-like 1a [Source:ZFIN;Acc:ZDB-GENE-040630-5] nfe2l1a	8.65043e-05	2.5355	-0.401728	-3.65228	-3.08784
ENSONIT00000010618	phosphomannomutase 1 [Source:HGNC Symbol;Acc:HGNC:9114] PMM1	0.000725002	3.12567	1.4379	-3.57263	-1.13509
ENSONIT00000021675	lipin 1 [Source:ZFIN;Acc:ZDB-GENE-080722-2] lpin1	0.000411516	2.37311	0.43831	-4.60994	-2.16414
ENSONIT00000010488	bone gamma-carboxyglutamate (gla) protein [Source:ZFIN;Acc:ZDB-GENE-050113-4] bglap	0.00140473	-0.479436	-0.0384286	-6.06322	-4.16174
ENSONIT00000000449	neutrophil cytosolic factor 1 [Source:ZFIN;Acc:ZDB-GENE-031006-6] ncf1	0.0194644	-1.86767	-0.366711	-6.01535	-6.26587
ENSONIT00000011958	ubiquitin specific peptidase 2b [Source:ZFIN;Acc:ZDB-GENE-100208-2] usp2b	5.92877e-09	3.23217	2.58444	-3.19811	-1.2711
ENSONIT00000022663	serine/threonine kinase 35 [Source:ZFIN;Acc:ZDB-GENE-061103-553] stk35	0.000903795	-0.867138	-1.33081	-6.66432	-6.61084
ENSONIT00000018565	immunoglobulin-like and fibronectin type III domain containing 1, tandem duplicate 2 [Source:ZFIN;Acc:ZDB-GENE-130530-789] igfn1.2	3.05428e-05	0.260508	-2.31784	-7.54118	-7.6397
