# Supplementary material for: Genome-wide methylation analysis identified sexually dimorphic methylated regions in hybrid tilapia
Source: Sci Rep. 2016 Oct 26;6:35903. doi: 10.1038/srep35903 (PMC5080608; doi:10.1038/srep35903)
Supplement: Supplementary Information [file srep35903-s7.xls]

## Sheet: Supplementary Table 3
Supplementary Table 7. Low methylated regions (LMRs) and Un-methylated regions (UMRs) in male tilapias
chr	start	end	type	Number of covered CpGs (by at least 5 reads) per region	Number of CpGs in the genome per region	mean.meth (%)	median.meth (%)	length
GL831256-1	998668	1032821	LMR	4	14	37.7358	34.5299	34153
LG7	3070214	3099080	LMR	24	13	9.95935	3.25564	28866
GL831935-1	6112	33871	LMR	2	5	33.3333	45.2042	27759
LG12	22792096	22813981	LMR	5	5	17.5824	30	21885
LG1	15650810	15672571	LMR	11	11	27.7457	31.685	21761
GL831613-1	139252	160088	LMR	1	1	84.2105	76.555	20836
LG4	8148396	8168840	LMR	35	23	11.5318	6.50624	20444
LG23	6017265	6037422	LMR	2	8	27.027	35.7255	20157
GL831382-1	288320	306876	LMR	7	27	25	22.9167	18556
GL831533-1	1591	20048	LMR	12	21	26.2857	23.9036	18457
GL831700-1	138871	156731	LMR	10	28	13.3333	10.8333	17860
LG13	16620912	16638032	LMR	6	17	21.2121	23.9646	17120
GL831367-1	223460	240222	LMR	2	18	37.037	31.0606	16762
LG18	3737525	3754202	LMR	5	18	17.6471	9.09091	16677
GL831217-1	1263720	1279992	LMR	6	5	14.2857	11.6789	16272
GL831231-1	2337594	2352194	LMR	6	13	51.0204	41.2132	14600
GL831291-1	1339716	1354302	LMR	2	9	26.9231	30.4487	14586
GL831294-1	1421524	1435738	LMR	1	20	81.8182	51.7825	14214
GL831883-1	58312	72441	LMR	2	9	27.2727	29.2929	14129
GL831499-1	403324	417335	LMR	1	1	50	29.8701	14011
GL831421-1	647706	661632	LMR	3	7	26.6667	32.7972	13926
GL831514-1	298686	312486	LMR	1	3	100	85.8974	13800
LG3	44438	57844	LMR	8	10	31.0924	33.2275	13406
LG8-24	266560	279940	LMR	2	1	56.5217	48.3104	13380
GL831323-1	314547	327489	LMR	2	15	22.2222	19.8593	12942
LG3	7460596	7473466	LMR	7	5	37.5	39.0064	12870
LG18	5591488	5604346	LMR	3	14	20	20.5128	12858
GL831320-1	523500	535514	LMR	4	2	38.7097	28.2429	12014
GL831579-1	21224	32694	LMR	2	2	19.2308	31.9444	11470
GL831476-1	388477	399869	LMR	4	10	35.2941	37.2347	11392
LG1	28591603	28602941	LMR	5	17	22.0779	27.193	11338
GL831358-1	114936	125869	LMR	1	1	38.4615	39.8613	10933
LG12	33912190	33923024	LMR	14	24	9.09091	2.08333	10834
GL831394-1	806976	817586	LMR	1	15	50	43.0556	10610
LG8-24	483582	493758	LMR	4	5	35.1852	38.3838	10176
GL831870-1	59836	70010	LMR	3	7	44.186	43.6508	10174
LG11	2945772	2955840	LMR	2	14	37.5	34.6719	10068
LG6	405614	415504	LMR	6	16	18.9873	17.4614	9890
LG16-21	13319078	13328900	LMR	1	3	100	66.6667	9822
GL831206-1	1708803	1718592	LMR	37	19	4.28336	0	9789
GL831627-1	15126	24881	LMR	1	1	32.3529	45.8637	9755
GL831662-1	142267	151878	LMR	2	2	14.8148	19.1453	9611
GL831546-1	222791	232392	LMR	4	2	22.6667	20.6065	9601
LG9	11048630	11058160	LMR	4	14	2.43902	3.33333	9530
GL831342-1	896974	906429	LMR	2	14	0	9.375	9455
LG8-24	12443764	12453214	LMR	4	3	15.6863	13.3333	9450
LG4	17452520	17461969	LMR	5	10	36.6667	39.3939	9449
GL831541-1	159160	168200	LMR	6	14	15.942	16.9444	9040
GL831661-1	109802	118804	LMR	3	4	13.6364	18.1818	9002
LG11	21623304	21632068	LMR	4	11	41.8182	38.1944	8764
GL831396-1	367360	375881	LMR	2	23	26.087	22.0097	8521
GL831438-1	332171	340652	LMR	1	2	61.5385	35.0962	8481
LG23	1001384	1009737	LMR	1	12	26.6667	40.4678	8353
GL831409-1	764198	772412	LMR	2	4	0	12.4228	8214
LG20	5326754	5334933	LMR	6	9	13.7405	14.7645	8179
LG19	13119284	13127305	LMR	3	9	27.2727	30.5128	8021
GL831708-1	67660	75461	LMR	3	13	33.9623	25.9984	7801
LG15	11793130	11800916	LMR	2	17	16.129	23.916	7786
LG4	5218404	5225866	LMR	26	25	16.7139	12.197	7462
LG18	10644670	10651979	LMR	4	10	21.2766	18.5714	7309
LG7	47803121	47810178	LMR	3	11	36.9048	26.2079	7057
LG22	22760660	22767509	LMR	6	23	33.913	27.886	6849
GL831527-1	228052	234880	LMR	3	3	10.5263	17.9798	6828
GL831418-1	203246	210068	LMR	2	18	42	29.0598	6822
GL831601-1	259608	266336	LMR	3	23	53.7634	44.9005	6728
GL831436-1	376124	382720	LMR	1	16	54.5455	72.7273	6596
LG14	29406856	29413074	LMR	10	26	17.1233	16.2466	6218
GL831531-1	3570	9728	LMR	3	3	44.1176	43.4343	6158
LG1	28621212	28627319	LMR	16	25	31.1897	34.0906	6107
LG15	20233766	20239858	LMR	4	29	35.1852	28.0724	6092
LG5	27615850	27621800	LMR	2	5	30.7692	31.6055	5950
LG12	22663710	22669628	LMR	15	24	18.8406	0	5918
LG18	6562326	6568139	LMR	2	14	33.3333	37.8793	5813
LG5	20147870	20153578	LMR	8	22	39.7959	40.4202	5708
LG20	16891840	16897518	LMR	6	16	33.8028	40.2564	5678
LG23	8144691	8150258	LMR	7	8	16.5049	22.1823	5567
LG7	46671160	46676726	LMR	3	13	47.2222	40.2256	5566
GL831562-1	216018	221440	LMR	2	13	51.7241	31.47	5422
GL831626-1	54294	59643	LMR	2	3	27.5862	28.8897	5349
LG1	8177533	8182876	LMR	5	9	48.3333	30.5556	5343
LG20	13387978	13393204	LMR	9	13	18.9944	26.6314	5226
GL831696-1	192658	197867	LMR	3	10	43.2432	39.3939	5209
GL831582-1	191239	196418	LMR	1	9	78.9474	39.9522	5179
LG19	21785071	21790198	LMR	3	8	47.5	42.2222	5127
GL831288-1	469306	474400	LMR	15	25	11.7949	6.39731	5094
GL831599-1	43142	48154	LMR	1	2	80	51.3043	5012
GL831343-1	675042	679988	LMR	3	21	25.3968	12.4031	4946
LG10	10152402	10157274	LMR	15	25	1.66667	0	4872
LG7	46783936	46788776	LMR	7	19	44.6602	30.5556	4840
LG7	5928827	5933598	LMR	8	17	40.8	40.4873	4771
GL831383-1	706406	711114	LMR	18	20	16.6667	17.0428	4708
LG13	5684510	5689208	LMR	3	28	18.75	18.1818	4698
LG23	4401669	4406352	LMR	2	15	13.6364	21.4082	4683
GL831436-1	75418	80070	LMR	2	4	56	50.6114	4652
LG20	19520540	19525166	LMR	6	20	39.7695	33.2117	4626
GL831389-1	73228	77820	LMR	2	2	24.1379	21.6032	4592
LG1	22479438	22483903	LMR	12	22	18.9944	21.3407	4465
LG17	6604214	6608656	LMR	10	20	26.9231	29.7712	4442
GL831743-1	12268	16670	LMR	3	3	43.1373	41.1928	4402
LG6	35212846	35217202	LMR	4	2	52.1327	44.3984	4356
LG15	4481380	4485676	LMR	3	29	28.9474	29.3939	4296
LG7	18815898	18820142	LMR	2	5	37.037	34.2216	4244
GL831854-1	86512	90752	LMR	2	18	38.0952	34.8049	4240
LG2	9241227	9245460	LMR	4	28	14.2857	15.7032	4233
GL831251-1	1648330	1652528	LMR	11	17	12.0482	3.7037	4198
GL831465-1	120668	124830	LMR	3	12	20	26.6082	4162
GL831740-1	111024	115172	LMR	3	14	30.9859	23.8889	4148
GL831359-1	207250	211367	LMR	11	16	15.8537	11.6071	4117
LG9	13825426	13829501	LMR	1	5	61.5385	27.1795	4075
GL832000-1	10010	14082	LMR	2	8	33.3333	34.5238	4072
GL831402-1	748822	752879	LMR	3	29	21.2766	19.213	4057
LG2	17580138	17584188	LMR	7	9	43.3333	42.4561	4050
LG7	46770969	46775010	LMR	5	25	14.7541	23.0769	4041
LG17	7334152	7338138	LMR	5	9	10.1562	22.5405	3986
GL831696-1	156416	160376	LMR	4	15	24.4898	27.5	3960
LG5	29381450	29385394	LMR	2	7	14.2857	24.1414	3944
GL831756-1	69737	73652	LMR	16	27	24.8848	28.3822	3915
GL831506-1	429800	433706	LMR	9	8	38.1579	23.0159	3906
GL831814-1	14147	18034	LMR	3	7	50.6024	48.5185	3887
LG23	18138724	18142604	LMR	8	7	30.1724	37.9756	3880
LG16-21	19044322	19048197	LMR	16	26	13.2	7.66046	3875
LG17	24380868	24384714	LMR	1	9	61.5385	55.427	3846
GL832082-1	3468	7276	LMR	4	27	26.8657	24.6402	3808
LG23	2401607	2405404	LMR	4	28	45.7627	35.9532	3797
GL831503-1	368688	372482	LMR	1	23	81.8182	66.0839	3794
GL831920-1	8308	12078	LMR	9	17	40.1786	45.6863	3770
GL831630-1	53980	57732	LMR	23	26	3.61446	0	3752
LG16-21	873518	877262	LMR	3	8	22.8571	23.2323	3744
GL831626-1	68210	71922	LMR	2	24	21.4286	14.2857	3712
GL831517-1	169454	173162	LMR	2	10	38.0952	36.5657	3708
GL831569-1	227792	231491	LMR	4	12	34	45.5295	3699
LG11	7614016	7617698	LMR	4	28	54.717	47.7622	3682
LG13	25092696	25096377	LMR	3	13	11.1111	18.8811	3681
GL832360-1	2256	5929	LMR	11	28	2.28571	0	3673
LG7	37337220	37340886	LMR	1	6	70	40	3666
LG8-24	1119268	1122933	LMR	3	6	13.9535	16.453	3665
LG6	23750490	23754108	LMR	15	23	12.2881	10.3175	3618
GL831841-1	15743	19352	LMR	3	22	25.5814	27.5214	3609
GL831621-1	22418	26014	LMR	2	10	30.4348	26.7045	3596
GL831561-1	307958	311526	LMR	28	26	1.54639	0	3568
LG4	20855816	20859371	LMR	9	13	27.2727	27.1429	3555
LG7	44485274	44488829	LMR	6	25	31.8681	40.9998	3555
GL831317-1	1514688	1518240	LMR	4	12	32.0513	30.9504	3552
GL831427-1	478855	482400	LMR	1	17	75	50.7576	3545
LG15	26485664	26489194	LMR	7	29	35.6322	20	3530
LG23	2249322	2252848	LMR	25	29	0.226244	0	3526
LG1	3592185	3595710	LMR	5	16	6.75676	10.0654	3525
GL831383-1	248014	251535	LMR	7	13	26.25	22.8205	3521
LG23	5895470	5898970	LMR	13	26	26.1364	25.839	3500
GL831391-1	613583	617081	LMR	3	22	32.5581	41.6667	3498
GL831897-1	4524	7998	LMR	6	8	25.2525	30.6341	3474
GL831239-1	234962	238429	LMR	16	26	25.1046	29.2267	3467
LG17	24538042	24541478	LMR	3	2	4.06091	23.3333	3436
GL831231-1	264838	268272	LMR	13	23	34.8485	35.8409	3434
LG23	18064766	18068198	LMR	3	18	42.623	42.0202	3432
GL832141-1	862	4284	LMR	5	6	37.3626	44.7143	3422
LG6	13787064	13790478	LMR	2	7	40	35.9998	3414
GL831382-1	275901	279300	LMR	2	28	20	30.4902	3399
GL831421-1	571133	574531	LMR	3	29	27.1605	32.3902	3398
LG6	20978282	20981672	LMR	3	28	28	23.5185	3390
GL831684-1	139650	143036	LMR	1	7	78.5714	40.4762	3386
LG4	14527751	14531128	LMR	1	1	80	38.0186	3377
GL831808-1	51000	54376	LMR	15	28	25	23.7374	3376
LG5	6663296	6666668	LMR	30	29	2.26804	0	3372
LG7	50217076	50220444	LMR	24	18	25.7225	24.4017	3368
GL831835-1	3181	6546	LMR	6	26	29.5918	29.9397	3365
LG17	9571080	9574424	LMR	1	28	70	52.1212	3344
GL831359-1	970938	974278	LMR	7	21	23.7113	16.6667	3340
LG23	5114682	5118016	LMR	10	18	34.5912	29.2463	3334
GL831293-1	1687792	1691126	LMR	13	23	28.3019	18.5859	3334
LG1	13309078	13312408	LMR	9	21	29.3578	32.1212	3330
GL831613-1	188920	192230	LMR	4	18	42.8571	41.4394	3310
GL831636-1	172228	175530	LMR	2	18	20	26.493	3302
LG1	27289696	27292996	LMR	2	16	31.7073	27.8163	3300
LG8-24	27891200	27894500	LMR	14	25	12.8755	8.13498	3300
LG18	23140910	23144186	LMR	12	26	25.3247	24.0953	3276
LG17	24542344	24545616	LMR	20	26	24.5902	18.2343	3272
GL831308-1	416496	419754	LMR	3	4	8.49057	25	3258
LG12	13687204	13690456	LMR	4	17	54.5455	38.6905	3252
GL832072-1	20126	23378	LMR	2	20	41.6667	42.4964	3252
LG4	9891631	9894878	LMR	24	25	11.6438	7.14286	3247
GL831945-1	53948	57194	LMR	7	24	35.4545	36.9231	3246
LG14	22212435	22215654	LMR	3	4	33.3333	32.7273	3219
LG6	23617910	23621128	LMR	19	22	1.28205	0	3218
LG23	12977959	12981170	LMR	17	28	9.09091	0	3211
GL831794-1	52912	56108	LMR	4	8	27.451	16.6667	3196
LG5	4367026	4370219	LMR	1	1	84.6154	60.7977	3193
GL831835-1	86645	89835	LMR	7	28	30.6931	26.3158	3190
LG18	21145472	21148660	LMR	4	15	44	42.8451	3188
GL831367-1	992602	995786	LMR	3	4	39.3443	48.0392	3184
LG5	33306754	33309930	LMR	3	11	0	3.33333	3176
GL831575-1	95612	98781	LMR	9	17	18.8976	20	3169
LG23	8854042	8857202	LMR	5	25	26.506	33.3333	3160
LG7	10943076	10946228	LMR	5	27	37.5	36.6667	3152
LG2	15601038	15604184	LMR	8	16	33.3333	35.1852	3146
GL831731-1	16198	19335	LMR	2	11	0	3.33333	3137
GL831269-1	2077688	2080814	LMR	5	14	40.5797	36.6667	3126
LG20	21204588	21207712	LMR	2	3	28.125	36.4219	3124
LG6	25634062	25637184	LMR	16	28	31.6872	30.8433	3122
GL831350-1	502606	505724	LMR	2	14	0	9.84848	3118
LG23	15638776	15641892	LMR	6	19	37.1429	35.2564	3116
GL831601-1	250792	253906	LMR	1	8	30.7692	42.8953	3114
GL831323-1	1291166	1294274	LMR	2	29	38.0952	50.6669	3108
GL831291-1	529115	532220	LMR	3	9	13.3333	10.6061	3105
LG15	7846674	7849776	LMR	3	25	42.1053	35.0427	3102
LG8-24	13467793	13470892	LMR	18	26	19	16.6667	3099
GL831944-1	40770	43868	LMR	2	20	0	16.6667	3098
LG2	15286272	15289365	LMR	28	26	11.9332	10.1587	3093
LG11	437914	441006	LMR	24	28	1.67131	0	3092
LG12	184466	187554	LMR	17	20	16.0305	11.6667	3088
GL831427-1	69588	72666	LMR	2	10	36.7347	37.9701	3078
GL831459-1	79806	82884	LMR	5	14	39.1304	42.9739	3078
GL831631-1	224784	227858	LMR	3	19	9.67742	10	3074
LG14	16818863	16821922	LMR	22	21	19.764	17.7962	3059
GL831354-1	396062	399118	LMR	3	15	28.125	30	3056
GL831479-1	440874	443915	LMR	2	21	50	53.2844	3041
GL832247-1	387	3422	LMR	3	4	28.8889	21.7949	3035
LG3	3615501	3618533	LMR	5	21	39.6825	40	3032
GL831301-1	40357	43376	LMR	20	29	20.9003	21.5152	3019
LG12	14747472	14750479	LMR	2	3	28	42.8788	3007
GL831389-1	794924	797930	LMR	3	7	41.6667	40.812	3006
GL831444-1	303856	306857	LMR	7	12	18.6916	20.6637	3001
LG16-21	33447358	33450344	LMR	2	14	15.3846	27.7273	2986
GL831231-1	539234	542220	LMR	5	7	10.5263	17.9487	2986
LG15	12028291	12031276	LMR	1	1	63.6364	51.9814	2985
GL831772-1	60122	63104	LMR	1	1	70	74.6154	2982
LG6	25244446	25247418	LMR	15	24	19.6078	16.3492	2972
LG12	13433284	13436254	LMR	11	26	21.5385	22.2222	2970
LG23	13795005	13797972	LMR	3	5	51.2821	49.6212	2967
GL831832-1	14708	17672	LMR	1	7	100	69.7863	2964
GL831698-1	107335	110298	LMR	2	7	12.5	25.5556	2963
LG6	965155	968117	LMR	17	24	7.24638	0	2962
GL831359-1	539695	542639	LMR	2	13	13.0435	16.6162	2944
GL831854-1	1954	4885	LMR	2	8	23.8095	35.3011	2931
LG18	7465506	7468422	LMR	4	8	31.746	24.128	2916
GL831608-1	238957	241871	LMR	9	22	30.7692	30.6409	2914
LG6	27879112	27882006	LMR	5	14	30.8411	23.8889	2894
GL831378-1	984585	987478	LMR	3	17	38.0952	30	2893
LG7	46796992	46799884	LMR	8	17	34.4538	39.9455	2892
LG13	31035399	31038285	LMR	7	9	17.5824	13.6752	2886
LG23	8470178	8473063	LMR	2	14	25	20.5128	2885
GL831301-1	1301379	1304258	LMR	4	20	33.8462	23.5294	2879
GL831655-1	160554	163426	LMR	3	20	28.9474	22.9167	2872
LG13	27077492	27080346	LMR	6	14	33.3333	30.202	2854
GL831291-1	1801386	1804240	LMR	3	13	36.4486	31.4272	2854
LG7	42429270	42432120	LMR	3	25	46.5116	47.1795	2850
LG7	43947356	43950206	LMR	10	17	33.3333	29.8026	2850
LG5	26612824	26615670	LMR	1	7	66.6667	38.1643	2846
GL831358-1	59810	62650	LMR	14	15	31.8182	32.4026	2840
LG20	8878345	8881182	LMR	8	21	39.2523	43.7179	2837
LG20	7753730	7756564	LMR	2	10	23.0769	30.6061	2834
GL831354-1	283298	286128	LMR	3	5	30.2326	28.4135	2830
GL831262-1	2200012	2202836	LMR	2	10	3.7037	7.7399	2824
LG8-24	27315094	27317917	LMR	1	3	70	43.3333	2823
GL831485-1	38619	41442	LMR	2	3	20.8333	13.2867	2823
LG4	26334584	26337402	LMR	6	27	28.3582	30.5556	2818
LG12	19630886	19633700	LMR	3	27	27.5	21.5686	2814
LG6	23755624	23758435	LMR	12	27	19.0141	8.18182	2811
LG9	15105694	15108504	LMR	18	29	29.3233	26.5152	2810
GL831486-1	242990	245770	LMR	3	23	17.9487	25.5556	2780
GL831772-1	83234	86003	LMR	3	5	33.9286	25.6614	2769
GL831462-1	182282	185048	LMR	11	17	30.7692	27.1212	2766
LG1	22187932	22190692	LMR	21	21	20.765	17.2161	2760
LG22	11203760	11206520	LMR	13	16	13.4503	7.77778	2760
LG8-24	27668680	27671437	LMR	22	26	16.4134	16.8668	2757
GL831204-1	3114220	3116968	LMR	3	24	39.5833	34.308	2748
GL831231-1	26104	28852	LMR	4	5	33.9623	31.5476	2748
LG2	7145688	7148432	LMR	14	18	19.186	8.86243	2744
LG2	8811950	8814694	LMR	5	13	36.6197	16.934	2744
LG7	17373311	17376054	LMR	17	29	8.88889	8.75	2743
LG1	18340073	18342814	LMR	20	29	23.5495	24.1758	2741
LG7	16808806	16811546	LMR	8	15	24.7863	28.1944	2740
LG5	31194008	31196746	LMR	13	25	15.1261	10.9731	2738
LG7	5959674	5962410	LMR	12	25	22.7586	18.1818	2736
LG22	8581884	8584614	LMR	18	26	23.0469	25.719	2730
LG2	10567570	10570291	LMR	6	23	27.8481	18.9394	2721
GL831301-1	1204264	1206978	LMR	4	13	38.2716	36.9152	2714
GL831570-1	291660	294370	LMR	3	6	50	35	2710
LG17	20303806	20306512	LMR	3	17	25	26.0459	2706
GL831342-1	851793	854492	LMR	4	24	0	10.6061	2699
LG22	2089016	2091708	LMR	3	26	36.3636	31.345	2692
LG2	5426598	5429288	LMR	13	26	32.967	27.6923	2690
GL831343-1	486350	489039	LMR	1	16	0	0	2689
GL831553-1	42888	45569	LMR	3	18	45.6522	40.1709	2681
LG17	23800470	23803148	LMR	1	14	91.6667	72.2222	2678
LG13	29619796	29622471	LMR	5	8	42.1687	25.5556	2675
LG1	18847056	18849729	LMR	9	16	36.9369	25	2673
LG12	20860374	20863043	LMR	16	28	19.9153	24.3475	2669
LG6	21020275	21022944	LMR	4	3	14.9254	22.9167	2669
GL831605-1	117576	120242	LMR	2	19	33.3333	46.3801	2666
LG1	14784155	14786808	LMR	8	13	23.7288	25.5929	2653
LG9	16269306	16271957	LMR	3	28	41.0256	43.1373	2651
LG22	3575164	3577808	LMR	8	22	35.1064	28.6508	2644
LG4	27438454	27441094	LMR	2	12	13.0435	23.254	2640
LG7	37185672	37188311	LMR	9	26	1.7094	0	2639
LG15	8870974	8873608	LMR	5	27	30.5085	32.8205	2634
LG5	21577692	21580325	LMR	3	9	47.4576	40.1709	2633
GL831288-1	514544	517170	LMR	31	26	10.4308	5.36769	2626
GL831301-1	218252	220878	LMR	28	27	4.02844	0	2626
LG19	19822966	19825591	LMR	20	24	23.9782	21.0025	2625
LG13	30531763	30534386	LMR	25	27	18.6335	21.9192	2623
GL831181-1	1475060	1477683	LMR	6	13	12.6316	11.4907	2623
LG9	8155461	8158080	LMR	9	29	31.0078	24.5421	2619
LG4	27877128	27879744	LMR	9	19	25.9542	32.2876	2616
GL831507-1	152134	154750	LMR	6	23	25.3165	25.4545	2616
LG11	4608122	4610734	LMR	2	9	28.125	23.9905	2612
LG1	14777669	14780275	LMR	14	22	23.6364	24.4952	2606
LG20	9447542	9450139	LMR	17	21	16.0338	12.5	2597
GL831479-1	34872	37463	LMR	6	24	23.2877	22.9293	2591
LG8-24	27895916	27898506	LMR	17	23	26.2097	23.4848	2590
LG13	25418100	25420689	LMR	7	27	24.2105	22.2222	2589
LG12	8093810	8096391	LMR	1	9	80	42.3529	2581
LG5	3336851	3339430	LMR	2	23	30	40.5879	2579
GL831419-1	444625	447204	LMR	2	19	33.3333	42.6807	2579
LG10	2674982	2677560	LMR	19	28	18.9189	17.9487	2578
LG4	20181730	20184308	LMR	25	27	7.23104	1.5873	2578
GL832141-1	10514	13092	LMR	2	8	34.7826	40.7609	2578
LG14	29038371	29040944	LMR	3	14	42.5532	35.1204	2573
LG13	32685332	32687904	LMR	3	14	27.7778	16.6667	2572
LG14	25009480	25012048	LMR	18	29	36.3971	34.4256	2568
GL831426-1	150334	152902	LMR	16	24	21.9409	20.3644	2568
LG16-21	25470389	25472953	LMR	3	6	25.8065	24.0152	2564
GL831636-1	177427	179987	LMR	1	22	63.6364	68.5805	2560
LG1	30292542	30295100	LMR	2	23	7.59494	9.5614	2558
LG7	46059235	46061791	LMR	7	27	31.7073	25	2556
GL831914-1	5662	8216	LMR	6	10	51.7857	45.4444	2554
GL831291-1	1812083	1814630	LMR	4	13	29.7872	30.0505	2547
LG11	27090714	27093255	LMR	33	26	15.937	13.3333	2541
LG11	19018312	19020848	LMR	3	7	24.3243	26.1294	2536
LG14	31945096	31947632	LMR	4	21	20.8333	24.2291	2536
LG16-21	26412972	26415504	LMR	5	23	33.8983	29.4017	2532
GL831313-1	585635	588166	LMR	9	22	26.2069	29.7483	2531
LG7	4908432	4910956	LMR	8	14	33.3333	29.6359	2524
LG22	16864176	16866698	LMR	8	28	26.5625	27.6811	2522
LG7	26260450	26262972	LMR	5	12	37.0968	33.5185	2522
LG23	14251994	14254512	LMR	7	26	19.5876	14.986	2518
LG12	14535164	14537667	LMR	5	10	22.5806	23.8095	2503
LG6	24363616	24366118	LMR	3	1	33.9623	33.7418	2502
LG20	17206368	17208869	LMR	3	17	36.3636	34.6784	2501
LG19	11950792	11953292	LMR	6	23	29.2308	30.641	2500
LG4	19689284	19691784	LMR	27	28	25.0535	26.2663	2500
LG12	11070640	11073136	LMR	10	23	26.3636	28.3333	2496
LG23	14523746	14526239	LMR	11	29	33.7209	33.2301	2493
LG1	1526	4016	LMR	3	7	8	8.33333	2490
GL831358-1	886230	888716	LMR	3	15	45.1613	43.3333	2486
LG16-21	28018905	28021388	LMR	3	6	0	5.55556	2483
LG19	2925186	2927665	LMR	21	26	30.6122	28.7879	2479
LG14	27451703	27454172	LMR	3	12	20	20.4545	2469
LG6	11155571	11158038	LMR	14	20	25.3049	0.724638	2467
LG18	9362008	9364474	LMR	3	5	30.2326	29.4872	2466
GL831505-1	362260	364721	LMR	2	13	13.0435	11.9048	2461
GL831433-1	283118	285572	LMR	4	3	43.1373	37.1284	2454
LG11	868118	870564	LMR	24	29	32.8395	32.7493	2446
LG18	4637240	4639686	LMR	7	15	32.5581	33.4499	2446
LG18	11298064	11300509	LMR	5	19	34.6667	29.6296	2445
GL831626-1	72445	74890	LMR	5	14	26.0274	24.0196	2445
GL831382-1	369682	372126	LMR	2	16	33.3333	46.5657	2444
LG8-24	19840158	19842601	LMR	15	21	13.5593	10.2564	2443
LG16-21	4363256	4365697	LMR	11	23	9.74026	9.23077	2441
LG4	15879556	15881996	LMR	8	24	26.9663	25	2440
LG2	17225891	17228330	LMR	4	22	4.54545	8.0303	2439
GL831338-1	53756	56192	LMR	5	21	14.4928	14.5098	2436
LG17	24485206	24487636	LMR	31	24	24.5863	22.4892	2430
LG1	20777710	20780138	LMR	12	22	35	39.7703	2428
GL831468-1	282504	284932	LMR	1	3	100	35.1852	2428
LG2	13382666	13385093	LMR	3	19	28.2051	32.634	2427
LG7	12078900	12081326	LMR	29	28	18.6858	13.7255	2426
LG19	18614208	18616630	LMR	1	22	40	44.8485	2422
GL832006-1	33292	35712	LMR	3	29	34.9515	34.4532	2420
LG7	21264476	21266893	LMR	25	27	33.5065	32.7778	2417
GL831343-1	373131	375546	LMR	12	21	14.1176	12.004	2415
LG11	3568816	3571230	LMR	3	3	39.0244	40.4762	2414
LG5	27128775	27131187	LMR	10	21	24.8322	26.0253	2412
LG23	16866003	16868412	LMR	25	27	19.0476	17.8571	2409
LG23	11407780	11410188	LMR	11	18	30.4965	27.6471	2408
GL831421-1	134384	136792	LMR	8	16	24.7191	20.2026	2408
LG12	26990882	26993287	LMR	20	24	9.375	4.45833	2405
LG7	6113488	6115892	LMR	1	22	80	35.4167	2404
LG7	45053074	45055478	LMR	11	24	23.2258	20.8333	2404
GL831666-1	78686	81090	LMR	11	13	38.9189	41.5194	2404
LG23	8837725	8840128	LMR	12	27	36.3158	37.1633	2403
GL831488-1	236500	238902	LMR	3	6	28.8462	30.1248	2402
LG6	13782125	13784520	LMR	24	27	5.26316	0.694444	2395
LG14	32635834	32638228	LMR	16	26	30	32.2222	2394
LG7	15988546	15990938	LMR	16	22	20.2586	19.9939	2392
LG7	8652690	8655081	LMR	4	16	10.4478	18.0543	2391
GL831421-1	325950	328340	LMR	4	16	26.5306	17.9021	2390
GL831291-1	1243334	1245720	LMR	3	24	27.7778	22.0833	2386
LG16-21	19955053	19957438	LMR	9	14	26.25	25.7879	2385
GL831476-1	456120	458502	LMR	16	24	26.9565	25.5556	2382
LG10	12716900	12719281	LMR	2	18	0	14.7953	2381
GL831324-1	1412640	1415019	LMR	6	25	7.04225	0	2379
GL831462-1	361236	363614	LMR	5	8	26.3889	31.71	2378
LG23	2273892	2276268	LMR	1	10	80	58.0519	2376
GL831144-1	6023398	6025774	LMR	24	29	23.0114	23.0837	2376
LG5	11052080	11054454	LMR	5	4	12.5	11.1111	2374
GL831554-1	62378	64750	LMR	9	10	39.1026	37.6894	2372
GL831311-1	795882	798252	LMR	2	9	48.7179	43.254	2370
LG12	23470898	23473267	LMR	16	23	15.8249	14.3759	2369
GL832038-1	29563	31932	LMR	1	17	61.5385	34.4913	2369
GL831465-1	560	2928	LMR	7	11	18.5567	16.3889	2368
LG1	22295974	22298334	LMR	17	16	12.2137	2.89855	2360
LG13	13073294	13075652	LMR	22	27	24.3333	22.2711	2358
LG5	26299548	26301902	LMR	12	29	13.3333	5	2354
GL831239-1	226378	228731	LMR	2	23	34.6154	30.2506	2353
LG23	13349540	13351891	LMR	8	15	32.7273	34.9265	2351
LG18	7982696	7985046	LMR	20	23	0.544959	0	2350
LG5	34610055	34612405	LMR	5	11	38.5965	42.9371	2350
LG12	14397726	14400072	LMR	27	26	21.8182	20.5934	2346
GL831373-1	591376	593722	LMR	2	20	29.1667	29.7619	2346
LG17	13851292	13853634	LMR	2	22	25.7143	25.0694	2342
GL831503-1	11972	14310	LMR	7	25	21.519	17.5084	2338
LG18	11931497	11933834	LMR	4	15	20.8333	28.3333	2337
GL831288-1	557470	559805	LMR	8	26	10.1562	8.85133	2335
LG7	35271620	35273952	LMR	3	7	39.4737	30.7692	2332
LG14	25447890	25450218	LMR	23	27	2.34987	0	2328
LG22	6889890	6892218	LMR	6	9	18.018	18.6631	2328
GL831336-1	1002602	1004929	LMR	3	1	40.9091	28.6554	2327
LG9	13719376	13721702	LMR	4	17	42.2222	34.5143	2326
GL831486-1	249942	252268	LMR	1	2	64.2857	44.2577	2326
GL831317-1	1109696	1112020	LMR	1	5	90.9091	55.303	2324
LG12	12538378	12540698	LMR	8	27	31.25	32.3718	2320
LG14	32044604	32046924	LMR	22	29	14.1956	20	2320
GL831369-1	799571	801891	LMR	2	2	15.9091	17.3368	2320
GL831661-1	129108	131428	LMR	5	13	31.25	21.2121	2320
LG17	21607756	21610075	LMR	2	6	35.7143	40.2778	2319
LG11	19718650	19720968	LMR	16	21	27.7228	27.2494	2318
GL831327-1	1234696	1237014	LMR	2	7	29.6296	40.655	2318
LG13	32693034	32695350	LMR	2	5	19.0476	19.8701	2316
LG6	19344498	19346814	LMR	7	22	27.551	15.9259	2316
LG23	13044512	13046825	LMR	12	16	29.0909	32.0283	2313
LG10	9953548	9955854	LMR	17	25	3.34572	0	2306
LG2	10236190	10238494	LMR	9	22	12.9771	3.33333	2304
GL831313-1	1227076	1229379	LMR	2	25	0	22.0614	2303
LG8-24	11089704	11092006	LMR	19	29	19.5035	7.79221	2302
GL831293-1	1275194	1277496	LMR	3	2	46.6258	48.8477	2302
LG15	9526464	9528765	LMR	7	19	10.4348	4.4137	2301
LG20	3555042	3557338	LMR	12	28	5.94595	2.08333	2296
GL831291-1	379078	381374	LMR	4	11	36.5854	34.8718	2296
LG13	18623103	18625397	LMR	17	28	29.0984	27.6807	2294
GL831358-1	413798	416090	LMR	14	19	12.8866	2.08333	2292
LG13	7934871	7937162	LMR	23	29	1.0846	0	2291
GL831498-1	226684	228974	LMR	5	12	35.4839	41.958	2290
LG23	14654080	14656368	LMR	11	24	11.6279	11.1111	2288
LG12	26975671	26977956	LMR	21	27	20.8333	19.3939	2285
LG2	6122755	6125037	LMR	34	29	0.225734	0	2282
LG5	34645128	34647406	LMR	1	15	71.4286	43.8095	2278
LG20	28859990	28862266	LMR	7	27	32.9412	27.2222	2276
LG22	26101172	26103447	LMR	4	25	19.6429	20.8145	2275
GL831605-1	84538	86813	LMR	4	26	31.7073	37.4242	2275
LG12	11164827	11167100	LMR	5	28	44.7761	33.3333	2273
LG5	2987376	2989648	LMR	5	17	12.0482	11.3757	2272
LG1	8785813	8788081	LMR	2	18	30	30.779	2268
GL831569-1	196570	198836	LMR	2	29	24	30.9524	2266
GL831389-1	255629	257894	LMR	12	29	27.381	28.5344	2265
LG8-24	4837544	4839807	LMR	3	21	25.7143	27.1429	2263
LG22	2072150	2074406	LMR	22	29	17.8451	14.4852	2256
LG3	16225859	16228115	LMR	3	4	38	29.7863	2256
LG23	12835896	12838148	LMR	10	28	34.507	28.7154	2252
GL831239-1	632368	634620	LMR	2	1	9.09091	19.3939	2252
LG18	10151768	10154019	LMR	13	16	13.3803	14.733	2251
LG4	364651	366902	LMR	11	15	34.1463	34.3986	2251
LG22	2102296	2104544	LMR	2	26	11.1111	17.4242	2248
LG7	11235122	11237370	LMR	8	11	36.4486	40.2381	2248
GL831545-1	314220	316468	LMR	4	20	53.4483	44.9275	2248
LG1	24210312	24212559	LMR	8	27	23.4375	15.9125	2247
LG3	16274608	16276854	LMR	6	29	24.7059	21.3072	2246
LG8-24	17979565	17981810	LMR	25	25	17.3469	0	2245
GL831835-1	27406	29650	LMR	3	7	40	35.1852	2244
LG12	14574463	14576702	LMR	3	13	35.1351	40.303	2239
LG6	18881856	18884095	LMR	21	27	19.4357	17.8571	2239
LG1	18930083	18932320	LMR	19	27	6.69746	1.28205	2237
LG2	9626381	9628618	LMR	3	19	19.4444	21.2121	2237
LG1	24411032	24413268	LMR	8	19	22.6415	20.5869	2236
LG14	27989814	27992050	LMR	25	28	12.1413	5.14008	2236
LG22	24656414	24658649	LMR	12	14	31.1594	32.4242	2235
LG8-24	25780339	25782574	LMR	8	24	10.7438	9.375	2235
GL831358-1	128754	130989	LMR	2	9	19.2308	22.8388	2235
LG1	17794323	17796557	LMR	3	19	40	39.1608	2234
LG15	2830874	2833108	LMR	13	25	33.8983	36.3492	2234
LG7	19070440	19072673	LMR	9	14	26.4706	30.0427	2233
LG20	19639974	19642206	LMR	13	15	38.0952	22.7273	2232
LG20	20049828	20052060	LMR	16	29	25.5144	23.804	2232
GL831144-1	5212434	5214666	LMR	11	20	27.1318	30	2232
LG11	27171590	27173821	LMR	2	14	28.5714	35.4834	2231
LG11	17234410	17236638	LMR	12	27	21.2766	21	2228
LG23	6242698	6244926	LMR	22	24	22.0497	11.6017	2228
LG14	27758198	27760425	LMR	16	22	13.6531	14.5692	2227
GL831181-1	1239678	1241903	LMR	13	24	24.6512	27.3693	2225
LG1	22902932	22905156	LMR	10	10	36.3636	37.0956	2224
LG16-21	26589580	26591804	LMR	5	28	43.2836	34.4988	2224
LG15	19579410	19581633	LMR	22	27	28.9634	30.5415	2223
GL831294-1	141462	143683	LMR	5	11	14.9254	6.66667	2221
LG11	24569838	24572056	LMR	8	11	42.3963	43.1225	2218
LG15	10713638	10715854	LMR	16	24	8.30946	0	2216
GL831542-1	266018	268232	LMR	1	18	61.5385	34.1492	2214
LG22	24659088	24661301	LMR	12	14	37.4332	37.7344	2213
LG5	20222076	20224288	LMR	7	14	24.7059	23.8095	2212
LG7	38521332	38523544	LMR	16	29	11.2971	0	2212
GL831687-1	31420	33632	LMR	1	1	44	38	2212
GL831382-1	256087	258298	LMR	4	26	23.6364	18.4967	2211
LG18	2664666	2666876	LMR	13	22	14.094	13.0303	2210
GL831239-1	1225752	1227958	LMR	1	17	20	50.582	2206
GL831256-1	1334904	1337110	LMR	8	17	17.2414	14.8232	2206
LG18	13217124	13219328	LMR	27	29	3.17919	0	2204
LG9	17057498	17059702	LMR	28	29	6.21469	0	2204
LG1	20744666	20746868	LMR	10	21	31.8182	31.4542	2202
LG7	16550821	16553022	LMR	20	24	21.2544	17.4131	2201
GL831630-1	40064	42265	LMR	3	13	52.5	40.6494	2201
LG1	12105728	12107928	LMR	14	28	30.8824	28.0666	2200
LG15	1548130	1550330	LMR	28	27	3.85604	0	2200
LG6	13769183	13771383	LMR	22	26	6.6838	2.89855	2200
GL831427-1	113583	115782	LMR	15	25	27.027	27.3993	2199
LG18	10251414	10253611	LMR	13	19	20.2247	12.5	2197
LG19	5862239	5864435	LMR	10	15	37.3239	38.4894	2196
LG19	8196650	8198846	LMR	23	24	21.9048	18.0556	2196
LG11	1685952	1688146	LMR	11	25	18.9655	18.7879	2194
GL831432-1	444556	446750	LMR	4	4	22.6415	27.653	2194
LG1	22300538	22302730	LMR	23	24	25.9649	22.5	2192
GL831570-1	286318	288507	LMR	3	15	0	15.6863	2189
LG14	23246668	23248856	LMR	3	3	23.0769	40.1501	2188
LG2	24457132	24459316	LMR	24	24	26.7477	27.8081	2184
LG10	4891084	4893266	LMR	1	4	54.5455	50.5348	2182
LG11	11728666	11730848	LMR	24	27	11.6564	13.5294	2182
LG7	19982754	19984936	LMR	5	23	14.7541	18.8811	2182
LG11	10918293	10920474	LMR	6	12	32.967	33.7675	2181
LG2	23004718	23006898	LMR	5	16	40.9836	29.5238	2180
LG4	22124148	22126327	LMR	25	24	2.43161	0	2179
GL831631-1	3302	5481	LMR	1	6	66.6667	33.8889	2179
LG20	9336290	9338467	LMR	10	20	7.28477	5.55556	2177
LG7	4576221	4578398	LMR	11	24	28.3784	28.7879	2177
LG15	24416130	24418306	LMR	2	2	17.3913	19.4444	2176
LG16-21	17077544	17079718	LMR	1	2	53.8462	52.7972	2174
GL831455-1	324354	326528	LMR	3	28	0	6.06061	2174
LG11	7191379	7193552	LMR	3	18	44.186	34.9495	2173
GL831379-1	360865	363036	LMR	8	15	26.1364	23.7879	2171
LG1	22307804	22309974	LMR	6	15	25.3333	23.6286	2170
GL831421-1	51770	53940	LMR	20	19	20.4778	25.7019	2170
LG1	17472391	17474560	LMR	25	27	23.2877	17.6413	2169
LG14	23213017	23215186	LMR	13	15	22.1477	22.7273	2169
LG19	8518274	8520443	LMR	13	18	31.8681	35.5556	2169
LG5	31991051	31993220	LMR	38	28	18.7285	18.9253	2169
LG14	23577256	23579424	LMR	11	10	37.5758	29.8611	2168
LG6	28173384	28175552	LMR	4	11	30.9091	26.6667	2168
GL831343-1	379530	381698	LMR	2	10	33.3333	41.4103	2168
LG10	5803674	5805840	LMR	25	22	28.4722	26.1728	2166
LG14	23574354	23576520	LMR	17	20	23.6715	25.0842	2166
LG2	5702623	5704789	LMR	7	14	43.1579	41.1111	2166
LG6	11614665	11616830	LMR	5	4	25.4237	27.5758	2165
LG13	20433936	20436100	LMR	12	12	18.0328	16.9823	2164
LG14	3476468	3478632	LMR	4	7	34.6154	34.4571	2164
LG4	25908417	25910580	LMR	2	11	23.5294	38.6813	2163
LG17	17604854	17607016	LMR	17	22	16.8831	18.8423	2162
LG22	5610450	5612612	LMR	2	23	21.7391	30.8858	2162
LG13	25143912	25146071	LMR	5	12	5.33333	7.14286	2159
LG5	14870626	14872784	LMR	13	27	3.15789	0	2158
GL831184-1	439678	441832	LMR	8	15	24.7788	23.4783	2154
GL831217-1	1754984	1757138	LMR	1	20	0	50.1425	2154
GL831375-1	544498	546652	LMR	10	29	23.2143	24.4048	2154
LG7	745372	747524	LMR	4	29	40	43.0579	2152
LG11	26799151	26801300	LMR	11	24	31.5789	25.5556	2149
LG12	23841748	23843897	LMR	29	28	24.6154	22.8571	2149
LG4	19786982	19789131	LMR	24	28	12.5	0	2149
GL831144-1	7080886	7083034	LMR	15	19	23.9796	21.5152	2148
GL831339-1	396556	398704	LMR	16	28	10.6977	0	2148
LG13	25728272	25730416	LMR	13	29	23.7113	25.7326	2144
GL831300-1	1259709	1261853	LMR	5	6	2.85714	5.44872	2144
GL831390-1	649886	652028	LMR	4	9	15.493	27.7389	2142
LG2	8230176	8232317	LMR	6	11	36.1111	31.975	2141
GL831574-1	313922	316059	LMR	5	25	19.2982	16.6667	2137
LG2	3590764	3592900	LMR	2	9	28.5714	29.3124	2136
LG4	20528912	20531044	LMR	17	17	28.3988	16.0317	2132
GL832180-1	14744	16875	LMR	25	21	15.3453	13.9785	2131
LG16-21	16952798	16954928	LMR	13	12	32.5991	30.9798	2130
LG11	3886402	3888528	LMR	2	21	35	30	2126
LG19	4968978	4971104	LMR	4	21	32.6923	33.3333	2126
LG12	15938826	15940947	LMR	2	3	21.875	26.6154	2121
GL831322-1	1447962	1450083	LMR	4	27	36.1702	33.0128	2121
GL831421-1	713635	715756	LMR	13	23	5.26316	0	2121
LG12	12867520	12869640	LMR	6	16	27.3973	35.4545	2120
GL831493-1	284928	287046	LMR	3	25	9.52381	13.3333	2118
GL831514-1	242288	244405	LMR	1	14	50	56.0317	2117
LG23	17877390	17879506	LMR	5	7	26.7857	26.4198	2116
GL831554-1	94998	97112	LMR	8	9	31.8966	37.2222	2114
LG17	8620881	8622994	LMR	1	27	90	66.1305	2113
LG17	10634702	10636814	LMR	8	8	27.3504	27.4769	2112
GL831427-1	202041	204153	LMR	6	12	23.6842	30.7323	2112
LG23	3016808	3018919	LMR	3	8	43.2432	43.9394	2111
GL831627-1	128071	130182	LMR	1	5	63.6364	44.5455	2111
LG17	21758280	21760389	LMR	19	15	27.2727	24.5295	2109
LG23	2438158	2440266	LMR	14	29	0.384615	0	2108
LG23	8331360	8333467	LMR	40	29	3.08219	0	2107
GL831144-1	740833	742940	LMR	3	6	29.1667	33.5043	2107
LG4	28213400	28215506	LMR	4	18	25.8065	22.9225	2106
LG22	23099144	23101248	LMR	4	18	31.5068	35	2104
LG23	12321044	12323148	LMR	11	19	16.4179	17.4242	2104
LG7	24343918	24346022	LMR	11	22	19.8758	25.4386	2104
GL831327-1	1217380	1219484	LMR	5	27	38.7097	37.8205	2104
LG4	7105978	7108080	LMR	3	11	29.5455	30.1389	2102
LG7	44700276	44702376	LMR	5	12	45.3125	41.6667	2100
LG2	12609784	12611882	LMR	3	19	48.6486	37.7778	2098
LG2	16064234	16066332	LMR	13	22	32.3529	28.7879	2098
LG22	21931278	21933375	LMR	2	17	41.3793	44.9385	2097
LG22	12669970	12672065	LMR	10	28	22.8814	14.7358	2095
LG22	5253170	5255264	LMR	6	20	34.9398	45.9893	2094
GL831239-1	645347	647441	LMR	20	29	6.09756	0	2094
GL831636-1	62960	65054	LMR	1	20	80	52.8571	2094
LG17	11137324	11139415	LMR	17	27	19.171	18.1818	2091
LG23	10425758	10427849	LMR	4	21	41.3793	35.084	2091
LG1	23075290	23077380	LMR	13	29	0	0	2090
LG10	12391275	12393362	LMR	7	14	28	33.4023	2087
LG19	4498298	4500385	LMR	6	22	34.6667	28.8337	2087
LG22	23823848	23825935	LMR	5	22	0	0	2087
LG8-24	5333214	5335301	LMR	5	21	31.1475	22.2222	2087
LG1	9439776	9441862	LMR	2	7	33.3333	27.9101	2086
LG18	21755114	21757200	LMR	1	1	59.5238	46.7643	2086
LG11	28877886	28879970	LMR	9	15	18.4466	19.9134	2084
GL831397-1	183056	185138	LMR	1	14	100	50	2082
LG23	18215216	18217297	LMR	2	23	16	20.4545	2081
GL832331-1	5940	8020	LMR	2	20	40	29.5184	2080
LG18	8043805	8045881	LMR	21	27	5.09091	0	2076
LG2	20136424	20138500	LMR	14	29	25.1366	23.8095	2076
GL831873-1	67730	69805	LMR	1	3	81.8182	69.4639	2075
LG13	11046298	11048372	LMR	11	23	28.4722	26.1069	2074
LG17	5772068	5774140	LMR	3	6	48.5714	47.9487	2072
LG2	7740190	7742262	LMR	10	22	13.7931	0	2072
LG20	14186084	14188156	LMR	13	21	32.9412	33.3333	2072
LG13	28401664	28403734	LMR	7	23	27.6596	27.8166	2070
LG2	14027934	14030002	LMR	6	20	29.6703	26.3276	2068
LG19	12547825	12549892	LMR	3	5	23.6842	22.7778	2067
LG5	21306070	21308136	LMR	19	26	9.40767	5.73099	2066
GL831301-1	1295748	1297814	LMR	5	15	44.4444	32.5926	2066
LG1	20772886	20774951	LMR	25	25	19.7115	16.732	2065
LG5	12341126	12343190	LMR	27	28	2.90237	0	2064
LG7	44173284	44175348	LMR	10	28	5.21739	0	2064
LG18	10238364	10240426	LMR	13	28	39.0805	33.3333	2062
LG1	18603138	18605198	LMR	2	5	0	0	2060
LG15	11775500	11777559	LMR	3	4	20.5128	23.0998	2059
LG17	4000388	4002447	LMR	5	17	38.3333	29.3473	2059
LG23	12950454	12952513	LMR	21	22	16.3102	7.14286	2059
LG18	9890550	9892608	LMR	6	9	24.3902	25.2595	2058
LG6	21221082	21223139	LMR	23	23	0	0	2057
LG3	14174274	14176330	LMR	8	14	29.4872	27.7465	2056
LG7	8564628	8566684	LMR	7	13	31.3131	28.75	2056
LG1	15840217	15842272	LMR	5	13	32	17.9487	2055
LG12	5094472	5096522	LMR	17	23	32.5581	31.2088	2050
LG19	10861519	10863567	LMR	9	24	0	0	2048
LG22	25253729	25255776	LMR	22	26	11.2532	5.44872	2047
GL831239-1	231403	233450	LMR	19	18	16.7808	14.4444	2047
LG1	28401670	28403716	LMR	5	6	42.029	37.9371	2046
LG18	63198	65240	LMR	5	12	22.5	18.4942	2042
LG1	30635640	30637680	LMR	2	6	19.0476	26.7949	2040
LG6	20655800	20657838	LMR	15	18	25.2381	25	2038
GL831291-1	1393615	1395652	LMR	1	1	50	53.2749	2037
LG4	16660384	16662420	LMR	27	28	8.51064	6.66667	2036
LG4	17855328	17857364	LMR	2	19	35	46.4394	2036
LG7	15326135	15328171	LMR	16	23	20.614	14.2181	2036
GL831841-1	50852	52888	LMR	3	13	21.9512	25	2036
GL831288-1	598158	600191	LMR	4	15	60	39.9145	2033
LG6	8631782	8633814	LMR	16	23	4.61538	0	2032
LG4	7248180	7250211	LMR	28	27	4.87805	0	2031
LG18	11162608	11164638	LMR	13	29	23.1959	20.2206	2030
LG7	43634552	43636582	LMR	4	15	21.6667	16.3004	2030
LG13	25111068	25113097	LMR	17	29	25.1101	27.1795	2029
LG5	29664414	29666442	LMR	13	22	17.6471	16.6667	2028
LG1	267244	269270	LMR	8	15	13.3858	8.37218	2026
LG5	20157170	20159196	LMR	5	29	38.961	40.9091	2026
GL831587-1	212198	214224	LMR	1	25	50	30.5556	2026
GL831434-1	598326	600351	LMR	12	16	22.0779	21.3384	2025
LG5	11056326	11058350	LMR	8	23	3.125	1.11111	2024
LG5	24989881	24991905	LMR	24	28	19.0769	20.389	2024
LG7	30922646	30924666	LMR	3	18	30	30	2020
LG14	18700840	18702858	LMR	2	26	41.0256	42.1832	2018
LG7	5995398	5997416	LMR	31	25	6.33484	3.33333	2018
LG1	14181812	14183828	LMR	5	7	12.6984	24.2424	2016
GL831206-1	2521354	2523370	LMR	11	19	2.36686	1.33333	2016
GL831391-1	607648	609664	LMR	27	25	23.6407	23.7077	2016
LG17	8510438	8512452	LMR	5	5	23.8095	26.0256	2014
LG2	5030708	5032722	LMR	15	21	34.6535	38.1693	2014
GL831575-1	242936	244950	LMR	2	6	19.0476	24.8485	2014
LG11	19311277	19313290	LMR	13	27	12.5654	0	2013
GL831589-1	154500	156513	LMR	2	1	4.65116	2.89855	2013
LG1	19261082	19263094	LMR	21	26	19.9275	20.2525	2012
LG12	23811398	23813410	LMR	15	16	25	20	2012
LG13	24592090	24594101	LMR	8	13	20.339	14.3162	2011
LG7	16259482	16261491	LMR	14	28	26.3158	29.1667	2009
LG4	22339312	22341320	LMR	29	29	0.645161	0	2008
LG18	17227126	17229131	LMR	4	19	27.451	31.1616	2005
LG20	24391806	24393810	LMR	11	11	38.4106	37.8788	2004
LG7	43166313	43168314	LMR	34	28	0	0	2001
LG7	43837658	43839658	LMR	8	28	32.7103	42.8571	2000
LG1	13481676	13483674	LMR	7	20	23.3645	10.2564	1998
LG1	24519896	24521894	LMR	6	13	40.7407	40.6126	1998
LG9	14475343	14477340	LMR	27	28	2.59434	0	1997
GL831992-1	2125	4122	LMR	5	25	27.027	19.7531	1997
LG4	17566767	17568763	LMR	32	23	27.7652	29.4356	1996
LG20	14338328	14340323	LMR	16	17	14.786	3.50427	1995
LG23	14512308	14514302	LMR	5	18	18.0328	24.5455	1994
GL831336-1	1275502	1277496	LMR	6	8	35	36.8768	1994
LG12	15943592	15945585	LMR	13	18	21.1321	12.2222	1993
LG13	26412134	26414126	LMR	5	27	29.5082	27.7184	1992
LG2	8227829	8229820	LMR	8	15	29.8387	31.3725	1991
LG10	5365290	5367278	LMR	16	26	19.6262	18.4325	1988
LG13	26543792	26545780	LMR	10	20	25.8278	28.9057	1988
LG20	23007998	23009984	LMR	18	25	19.6364	19.0873	1986
LG20	27290334	27292320	LMR	4	11	16.9811	18.3333	1986
GL831804-1	28686	30672	LMR	1	7	76.4706	59.5146	1986
LG19	4717513	4719497	LMR	12	21	33.9506	31.3889	1984
LG4	19997172	19999156	LMR	3	14	48.6486	42.7778	1984
LG7	48702680	48704664	LMR	6	29	26.0563	21.423	1984
LG9	15045874	15047858	LMR	12	21	25.5	26.3706	1984
GL831311-1	1030040	1032024	LMR	13	17	18.6528	18.75	1984
GL831747-1	87530	89513	LMR	2	15	27.0833	39.4514	1983
LG17	17038918	17040900	LMR	23	24	12.6543	9.80392	1982
LG4	13475618	13477600	LMR	27	28	3.00926	0	1982
GL831144-1	7036720	7038702	LMR	20	19	0	0	1982
LG13	27761338	27763318	LMR	5	16	44.1176	38.9011	1980
LG13	22422103	22424082	LMR	10	22	18.9024	26.6191	1979
LG2	17218490	17220468	LMR	37	28	6.00293	5.64286	1978
GL831378-1	980176	982154	LMR	4	9	45.3125	36.9231	1978
LG22	24662183	24664160	LMR	16	25	15.5251	12.2378	1977
GL831231-1	2613715	2615690	LMR	2	10	20.4545	26.3636	1975
LG22	15031788	15033760	LMR	19	20	32.0961	35.0794	1972
LG19	8887526	8889494	LMR	30	27	0.866551	0	1968
LG17	8938158	8940124	LMR	5	16	38.6364	31.7895	1966
LG7	27560560	27562526	LMR	12	19	17.4528	16.2826	1966
GL831310-1	977824	979790	LMR	6	24	27.9412	29.1919	1966
LG13	11496346	11498310	LMR	5	6	26.3158	38.0952	1964
LG14	4395288	4397252	LMR	13	16	31.4554	34.2857	1964
LG2	8222680	8224643	LMR	10	14	30.0654	24.537	1963
LG7	50924072	50926034	LMR	13	20	22.619	28.2913	1962
GL831371-1	949486	951448	LMR	15	28	28.4974	26.1538	1962
LG15	12635864	12637824	LMR	6	16	44.1558	36.5773	1960
GL831696-1	19060	21019	LMR	6	13	13.7615	23.0179	1959
LG1	16463556	16465514	LMR	15	25	28.4281	27.619	1958
LG1	17426052	17428008	LMR	18	24	15.9664	11.6667	1956
LG2	13024589	13026544	LMR	25	29	23.8506	25.1852	1955
LG1	14041324	14043278	LMR	27	24	20.9877	23.4343	1954
LG11	15533278	15535232	LMR	24	27	2.457	0	1954
LG14	3444066	3446020	LMR	4	17	6.25	9.8538	1954
LG5	17543854	17545808	LMR	32	24	5.62852	1.51515	1954
GL831426-1	530932	532886	LMR	6	13	42.1995	36.2989	1954
LG5	1746064	1748016	LMR	11	17	17.9104	14.7619	1952
GL831359-1	1051116	1053066	LMR	3	18	39.0244	38.0639	1950
LG17	30001685	30003633	LMR	16	24	6.2201	0	1948
LG5	32275961	32277909	LMR	13	16	15.0602	5.55556	1948
LG8-24	18117106	18119054	LMR	15	14	24.0741	22.2756	1948
GL831235-1	1908954	1910900	LMR	12	28	10.4167	0	1946
GL831336-1	997728	999674	LMR	10	16	42.4658	37.265	1946
LG2	18260440	18262385	LMR	32	25	0.583658	0	1945
LG7	46812506	46814451	LMR	3	10	48.7805	35.1852	1945
GL831359-1	29243	31188	LMR	11	17	16.8675	15.2632	1945
GL831396-1	158950	160895	LMR	10	20	32.4786	35.9421	1945
LG22	8566274	8568218	LMR	7	29	24.1667	16.6667	1944
LG18	20058896	20060838	LMR	13	23	27.2222	31.2536	1942
LG19	20169026	20170968	LMR	20	25	21.1221	23.2345	1942
LG19	6872704	6874644	LMR	1	11	71.4286	74.4156	1940
LG23	17683116	17685055	LMR	1	5	40	26.9136	1939
GL831327-1	123736	125675	LMR	2	11	15	21.5385	1939
LG17	12203740	12205678	LMR	17	29	15.0641	12.9555	1938
LG22	8115706	8117642	LMR	5	6	50	40.2274	1936
LG6	21521454	21523390	LMR	2	10	14.8148	10.2564	1936
LG7	5491684	5493620	LMR	19	22	12.1875	4.7619	1936
GL831367-1	6351	8287	LMR	5	5	25.3333	21.6667	1936
GL831462-1	200914	202848	LMR	3	10	44.1176	45.5556	1934
LG14	9616724	9618656	LMR	12	28	5.92593	0	1932
LG10	6293862	6295792	LMR	3	15	31.25	34.0463	1930
LG2	7322766	7324696	LMR	10	20	3.30579	0.793651	1930
LG1	22210544	22212473	LMR	21	29	6.74603	0	1929
LG7	17770506	17772433	LMR	23	24	30.3109	29.3056	1927
LG16-21	26653364	26655290	LMR	6	15	24.6575	23.7374	1926
GL831231-1	2391650	2393576	LMR	6	23	20.7792	23.0076	1926
GL831204-1	2582128	2584053	LMR	26	29	5.21092	0	1925
LG20	24197828	24199752	LMR	26	26	15.4891	3.33333	1924
LG23	20245092	20247016	LMR	16	15	5.09259	3.33333	1924
LG4	25868552	25870476	LMR	21	28	3.21716	0	1924
GL831285-1	29584	31508	LMR	28	23	19.7318	21.6208	1924
GL831317-1	1254560	1256484	LMR	2	7	32.4324	33.7194	1924
LG1	14190895	14192818	LMR	10	26	15.625	15.2778	1923
LG7	29693780	29695703	LMR	4	15	38.7755	30.4654	1923
LG22	3444294	3446216	LMR	32	27	8.62069	0	1922
GL831426-1	85080	87002	LMR	1	9	70	25.8974	1922
LG1	14474140	14476061	LMR	22	23	13.7466	13.83	1921
LG5	1754777	1756698	LMR	32	26	11.5556	6.6544	1921
GL831708-1	4550	6470	LMR	3	8	73.3068	39.1026	1920
LG10	8845897	8847814	LMR	19	26	16.3142	16.4646	1917
LG15	23490141	23492058	LMR	22	25	7.27848	4.25926	1917
LG16-21	19056292	19058209	LMR	8	15	33.3333	35.6255	1917
LG5	28097081	28098997	LMR	26	23	16.624	13.1548	1916
LG2	13238118	13240032	LMR	6	29	20	22.0824	1914
GL831607-1	207016	208929	LMR	3	13	21.7391	31.6667	1913
LG18	4318798	4320710	LMR	17	25	17.5214	10.5556	1912
GL831392-1	46092	48004	LMR	3	20	52.8302	48.7302	1912
LG18	10189202	10191113	LMR	16	26	31.3901	31.8346	1911
LG22	9818004	9819915	LMR	24	24	20.6997	21.3209	1911
LG20	11101080	11102990	LMR	3	13	52.5	46.0784	1910
GL831605-1	93426	95336	LMR	3	16	47.0588	44.289	1910
GL831517-1	179729	181638	LMR	2	22	31.0345	24.8371	1909
LG5	33568507	33570415	LMR	18	26	5.06912	0	1908
LG22	6418943	6420850	LMR	29	24	0	0	1907
LG23	4351499	4353406	LMR	22	20	13.2597	12.7579	1907
LG1	19207868	19209774	LMR	5	17	25.3968	8.28283	1906
LG22	13617103	13619009	LMR	18	24	31.4655	36.4082	1906
GL831503-1	26874	28780	LMR	4	10	33.3333	36.6667	1906
LG23	6964752	6966656	LMR	22	28	26.5823	25.8911	1904
LG9	17898236	17900140	LMR	5	13	33.7349	28.8889	1904
LG20	10777905	10779808	LMR	22	29	1.43369	0	1903
LG3	13631648	13633550	LMR	2	6	15	43.0495	1902
LG7	8420742	8422644	LMR	20	27	4.09836	0	1902
GL831750-1	85466	87368	LMR	3	16	43.0769	40.404	1902
LG11	22380881	22382782	LMR	20	20	16.6348	16.1324	1901
GL831396-1	531871	533772	LMR	8	9	20.6349	21.3585	1901
LG2	5128144	5130044	LMR	23	20	25.4125	24.4444	1900
LG19	24896794	24898691	LMR	4	24	22.2222	21.0203	1897
LG6	20808739	20810636	LMR	14	23	20.8661	13.9991	1897
LG7	26911760	26913656	LMR	7	9	37.7778	38.6995	1896
LG22	14772954	14774848	LMR	6	16	36.0465	33.7897	1894
LG8-24	5212088	5213982	LMR	3	5	30.7692	23.5294	1894
LG19	11605952	11607845	LMR	12	28	10.9589	3.33333	1893
LG17	28976158	28978050	LMR	4	10	26.087	24.0909	1892
GL831273-1	313470	315362	LMR	37	28	16.4201	15.3509	1892
GL831564-1	46106	47997	LMR	9	16	19.8113	20.4545	1891
LG11	13177279	13179169	LMR	6	15	11.6071	12.1212	1890
GL831503-1	383194	385084	LMR	3	25	43.2432	48.4848	1890
GL832135-1	9112	11000	LMR	2	12	40.625	40.0903	1888
LG11	21613220	21615106	LMR	7	15	30.7692	25	1886
LG14	18736788	18738674	LMR	19	26	24.9097	22.3529	1886
LG17	26568538	26570424	LMR	12	21	18.3036	16.8983	1886
LG4	19217413	19219298	LMR	13	12	14.9533	18.3333	1885
LG7	20370372	20372257	LMR	25	29	2.30548	0	1885
GL831181-1	1880791	1882676	LMR	4	18	35	35	1885
LG14	29625495	29627379	LMR	9	14	35.9375	31.2217	1884
LG1	8479869	8481752	LMR	17	21	27.0677	25.812	1883
GL831662-1	973	2856	LMR	6	5	43.6782	40.8669	1883
LG13	26587038	26588920	LMR	21	29	8.68167	0	1882
LG4	19698248	19700130	LMR	21	24	11.7347	2.66667	1882
LG11	11986254	11988135	LMR	7	10	21.0938	28.4993	1881
LG16-21	17159556	17161437	LMR	26	25	29.2754	33.3155	1881
LG14	18239572	18241452	LMR	8	16	26.7081	21.4815	1880
LG18	11165394	11167274	LMR	23	23	9.97067	10.2564	1880
LG4	16720526	16722406	LMR	16	21	6.09137	4.29293	1880
LG8-24	23716645	23718525	LMR	23	27	0.795756	0	1880
LG12	2231364	2233242	LMR	5	13	31.6667	29.8701	1878
GL831375-1	534718	536596	LMR	2	22	37.037	23.8095	1878
LG11	5726180	5728057	LMR	13	22	35.1485	36.2317	1877
LG13	26579676	26581553	LMR	21	29	8.78378	0	1877
LG1	4653010	4654886	LMR	14	14	30.2521	31.3228	1876
LG1	8225408	8227284	LMR	2	23	28.125	32.4561	1876
GL831324-1	1010046	1011922	LMR	4	7	14.8148	12.0047	1876
LG20	1380012	1381887	LMR	4	19	41.8182	33.4942	1875
GL831681-1	35126	37001	LMR	33	28	1.92308	0	1875
LG20	14543934	14545808	LMR	15	24	14.2857	10	1874
LG23	17981222	17983096	LMR	20	28	21.6312	23.1376	1874
LG10	10539888	10541758	LMR	20	24	10.0775	1.28205	1870
LG17	30143577	30145447	LMR	3	11	26.3158	29.2157	1870
LG3	2744502	2746371	LMR	3	5	12.8205	13.8889	1869
GL831310-1	1057682	1059550	LMR	26	29	7.16332	0	1868
LG3	17741411	17743277	LMR	11	24	12.5926	13.3333	1866
LG13	15777692	15779557	LMR	3	9	23.0769	23.3333	1865
LG4	22491750	22493614	LMR	16	26	1.4218	0	1864
GL831336-1	676050	677914	LMR	5	27	25.4545	23.5897	1864
GL831311-1	779453	781315	LMR	13	18	18.4713	14.5833	1862
GL831564-1	299716	301578	LMR	17	25	9.375	1.85185	1862
LG13	14433222	14435079	LMR	18	19	25.283	25.7194	1857
LG14	8544204	8546061	LMR	4	6	15.2174	17.9487	1857
LG17	4379149	4381006	LMR	3	10	24.3243	22.619	1857
LG14	4049468	4051324	LMR	7	24	24.7191	28.8889	1856
LG18	20939486	20941342	LMR	11	12	9.42408	8.33333	1856
GL831545-1	317176	319032	LMR	2	13	35	31.6667	1856
GL831579-1	3924	5778	LMR	3	7	43.4783	46.3776	1854
LG19	20270957	20272810	LMR	4	27	50	43.3333	1853
LG12	21604326	21606178	LMR	21	27	3.57143	0	1852
LG15	9042314	9044166	LMR	4	6	16.9811	25	1852
LG5	18404848	18406700	LMR	21	21	20.2703	18.8889	1852
GL831820-1	84642	86492	LMR	1	17	77.6119	44.6206	1850
LG2	14807832	14809681	LMR	8	21	26.6667	26.4617	1849
LG14	14620600	14622448	LMR	25	28	17.8313	21.2698	1848
LG19	1786696	1788544	LMR	16	25	26.4493	26.1616	1848
LG6	4644452	4646300	LMR	20	29	16.8539	12.8655	1848
LG8-24	13590042	13591890	LMR	21	29	21.9331	30.2372	1848
GL831343-1	1195654	1197502	LMR	17	24	36.1607	37.6984	1848
GL831772-1	66784	68632	LMR	5	14	30.3797	32.8904	1848
LG22	6097986	6099833	LMR	32	29	19.5	16.6414	1847
LG1	26598870	26600716	LMR	14	20	21.7573	24.2162	1846
GL831361-1	1101210	1103056	LMR	3	28	35.8974	25.9259	1846
LG18	11037553	11039398	LMR	11	28	21.4815	28.3333	1845
LG20	31140858	31142703	LMR	21	27	13.9241	7.69231	1845
LG7	34263491	34265336	LMR	25	28	10.1523	7.40741	1845
LG6	21259288	21261131	LMR	21	20	26.9504	24.3056	1843
LG19	9450698	9452540	LMR	11	17	24.6479	21.6667	1842
LG12	28671814	28673655	LMR	10	13	20.1299	17.9894	1841
GL831301-1	857570	859410	LMR	6	20	41.7722	37.7312	1840
GL831331-1	295682	297522	LMR	2	25	36.3636	40.7971	1840
LG23	15481968	15483806	LMR	13	27	18.3486	14.2308	1838
LG5	16774970	16776808	LMR	22	26	28.1553	32.8434	1838
GL831434-1	352766	354603	LMR	5	20	22.0339	22.3776	1837
LG17	31153494	31155330	LMR	9	12	22.8395	32.8986	1836
LG6	24105114	24106950	LMR	24	26	22.4044	22.916	1836
GL831493-1	35576	37412	LMR	8	16	30.5263	35.9091	1836
GL831577-1	155270	157106	LMR	3	18	26.8293	30	1836
LG23	611713	613546	LMR	5	14	31.8182	30.303	1833
LG22	6050350	6052182	LMR	20	26	21.0526	19.9573	1832
LG5	20097271	20099102	LMR	3	10	32.5	31.685	1831
GL831493-1	300981	302812	LMR	2	17	40	51.7172	1831
LG13	13994770	13996600	LMR	1	17	0	0	1830
GL831435-1	493086	494916	LMR	1	4	61.5385	34.7985	1830
LG10	7830287	7832116	LMR	12	19	22.2222	28.0945	1829
LG11	25064089	25065918	LMR	16	23	22.5225	22.4372	1829
LG14	16285732	16287560	LMR	7	7	35.0515	36.1404	1828
LG23	13805674	13807502	LMR	24	26	22.1902	16.6914	1828
LG4	9002330	9004156	LMR	15	24	28.3784	28.4722	1826
LG7	5186890	5188716	LMR	23	28	7.64873	2.5641	1826
GL831548-1	169035	170860	LMR	4	18	0	0	1825
LG22	15503392	15505216	LMR	13	16	37.1069	34.4444	1824
LG23	14825544	14827368	LMR	8	17	35.2941	32.2497	1824
LG8-24	8117996	8119819	LMR	20	28	24.3728	23.212	1823
GL831320-1	919262	921085	LMR	5	10	35	27.9762	1823
GL831791-1	3973	5796	LMR	11	14	32.1918	30.0483	1823
LG14	27997084	27998906	LMR	19	22	13.3333	5.26316	1822
LG9	17134616	17136438	LMR	29	29	24.2925	28.1046	1822
GL831288-1	1293640	1295462	LMR	5	7	21.4286	11.1111	1822
GL831350-1	397922	399744	LMR	10	13	32.4503	28.8624	1822
GL832363-1	1394	3216	LMR	4	4	38.4058	37.1499	1822
LG12	11436184	11438005	LMR	12	16	21.1429	17.5	1821
LG2	7139631	7141452	LMR	10	15	24.8227	23.6111	1821
GL831863-1	11166	12987	LMR	5	12	36.8421	23.3333	1821
LG11	12830078	12831898	LMR	12	17	32.9412	36.3546	1820
LG18	24484108	24485928	LMR	5	22	34.1463	27.6786	1820
GL831144-1	5377998	5379817	LMR	7	14	25.7426	29.6261	1819
GL831348-1	1106812	1108631	LMR	6	11	36.2319	40.7906	1819
GL831503-1	79439	81258	LMR	3	12	34.8837	41.7249	1819
LG23	15678918	15680736	LMR	23	24	19.6667	12.2222	1818
LG18	15092940	15094756	LMR	17	27	3.38462	1.28205	1816
LG12	23365966	23367781	LMR	12	29	11.0429	0	1815
LG2	21298058	21299873	LMR	20	25	21.6463	18.3397	1815
GL831476-1	268519	270334	LMR	25	24	1.81406	0	1815
LG1	10062180	10063994	LMR	7	15	25	23.3333	1814
LG19	8732302	8734116	LMR	29	29	9.95261	4.16667	1814
GL831264-1	273590	275404	LMR	11	17	13.0682	6.66667	1814
GL831288-1	316193	318007	LMR	16	29	5.40541	0	1814
GL831375-1	199870	201684	LMR	7	21	18.3908	8.88889	1814
LG2	8591926	8593738	LMR	3	29	25.4545	31.1111	1812
LG9	17354808	17356620	LMR	24	21	24.2507	21.2824	1812
LG7	45142128	45143939	LMR	22	27	23.1156	23.9377	1811
GL832136-1	13341	15152	LMR	15	24	10.6145	8.33333	1811
LG18	224434	226244	LMR	3	21	51.0204	42.5641	1810
LG23	10252931	10254741	LMR	3	12	30.7692	27.2727	1810
GL831343-1	811342	813152	LMR	3	24	43.3333	26.6667	1810
LG22	9066441	9068250	LMR	4	14	31.3253	39.1403	1809
LG3	6011026	6012835	LMR	36	25	12.8458	6.66667	1809
LG2	16811458	16813266	LMR	4	8	46.6667	36.3636	1808
GL831384-1	429416	431224	LMR	13	26	7.77778	7.24638	1808
GL832033-1	36010	37818	LMR	5	12	32.1429	38.009	1808
GL831515-1	209040	210846	LMR	8	16	16.3793	9.70044	1806
GL831254-1	887438	889243	LMR	6	14	38.3562	41.6055	1805
LG17	17068896	17070700	LMR	7	17	11.4583	8.33333	1804
LG6	20939718	20941522	LMR	3	18	29.0909	20.5128	1804
LG2	14103109	14104912	LMR	9	14	32.2835	32.2222	1803
GL831603-1	165828	167631	LMR	5	19	6.89655	13.3333	1803
LG11	19272650	19274452	LMR	24	22	30.2932	29.6172	1802
LG20	15679240	15681042	LMR	8	20	23.301	25.7672	1802
LG7	35595085	35596886	LMR	2	2	7.54717	23.7179	1801
LG6	3678644	3680444	LMR	4	11	50	48.0547	1800
GL831351-1	977870	979670	LMR	2	26	32.5	34.2982	1800
LG6	35819955	35821754	LMR	6	11	34.0659	27.4074	1799
LG11	26801318	26803116	LMR	15	15	27.907	27.7056	1798
LG2	14708446	14710244	LMR	17	28	26.6667	29.2518	1798
LG23	18003180	18004978	LMR	20	17	24.3243	25.5411	1798
LG7	11230036	11231833	LMR	15	13	6.55022	0	1797
LG2	4027470	4029264	LMR	26	24	26.4516	23.7988	1794
LG20	15924144	15925938	LMR	38	28	28.1214	27.0312	1794
LG16-21	18727433	18729226	LMR	2	5	27.2727	40	1793
LG22	24627690	24629483	LMR	8	19	6.18557	0	1793
LG6	5364453	5366246	LMR	21	15	27.1429	26.7965	1793
LG8-24	18332451	18334244	LMR	7	14	41.9355	39.1026	1793
LG10	16174185	16175976	LMR	26	28	31.4121	26.7949	1791
LG22	2021420	2023210	LMR	14	12	20.5556	14.3464	1790
LG23	5418608	5420398	LMR	3	22	31.5789	27.5	1790
GL831291-1	1605238	1607028	LMR	1	19	0	20	1790
GL831459-1	446111	447900	LMR	8	19	28.6957	28.373	1789
LG10	10973266	10975054	LMR	21	27	2.4735	0	1788
LG11	31159858	31161646	LMR	22	25	30.2452	33.1731	1788
GL831239-1	1209272	1211060	LMR	5	12	5.71429	9.09091	1788
LG15	1624532	1626318	LMR	13	20	8.867	3.50877	1786
GL831375-1	653546	655332	LMR	6	14	39.1892	33.5794	1786
LG10	12689214	12690999	LMR	11	20	19.7452	8.58586	1785
LG20	23763459	23765244	LMR	15	26	25	25.2674	1785
LG23	18733219	18735004	LMR	18	17	25.9516	32.2659	1785
LG5	19525058	19526843	LMR	20	25	2.71084	0	1785
LG20	23841614	23843398	LMR	19	21	20.1439	18.5897	1784
LG17	6108976	6110759	LMR	3	11	39.1304	39.5833	1783
LG8-24	5015569	5017351	LMR	4	11	36.9565	27.1329	1782
GL831144-1	7192084	7193866	LMR	7	29	25.5814	17.5439	1782
GL831367-1	102626	104408	LMR	3	25	42.1053	25.9259	1782
LG19	7847127	7848908	LMR	5	19	16.0714	16.9231	1781
LG7	46292025	46293806	LMR	5	14	38.9831	29.1667	1781
LG13	11409190	11410970	LMR	18	26	0	0	1780
LG7	32945830	32947610	LMR	1	12	93.75	31.25	1780
GL831251-1	2009344	2011124	LMR	6	18	36.4865	33.7607	1780
LG1	24268154	24269932	LMR	9	14	21.5686	21.3131	1778
LG12	6416472	6418250	LMR	8	12	31.7308	25.4509	1778
LG14	6605154	6606932	LMR	3	24	36.5854	32.1541	1778
LG17	25505414	25507192	LMR	5	12	47.8261	39.4872	1778
LG2	17318542	17320320	LMR	7	10	16.5049	5.18519	1778
GL831239-1	667568	669346	LMR	17	21	29.7189	25.7867	1778
GL831353-1	555410	557187	LMR	9	24	39.8148	41.0256	1777
LG1	17559736	17561512	LMR	2	19	35.7143	28.8095	1776
GL831396-1	362577	364353	LMR	3	10	14.7059	13.7529	1776
GL831620-1	242044	243820	LMR	11	26	1.43885	0	1776
LG18	2478593	2480368	LMR	36	29	2.91667	0	1775
LG7	33977323	33979098	LMR	12	23	11.1486	9.02834	1775
LG1	16782154	16783928	LMR	9	24	18.705	22.3906	1774
LG5	4590470	4592244	LMR	2	10	39.4737	35.0831	1774
LG9	3900264	3902038	LMR	15	16	21.25	16.8943	1774
LG19	7934722	7936494	LMR	16	18	17.3759	18.9037	1772
LG1	8304380	8306151	LMR	20	23	30.7692	29.5381	1771
LG1	20629904	20631675	LMR	12	9	36.9048	39.139	1771
LG13	11785998	11787769	LMR	11	18	31.9048	36.2963	1771
LG15	11865420	11867190	LMR	22	16	13.3333	3.18182	1770
LG15	21346664	21348434	LMR	11	16	27.673	27.8431	1770
LG23	15466388	15468158	LMR	5	14	26.5625	22.2222	1770
LG12	3857694	3859463	LMR	8	15	28.8462	31.3115	1769
LG22	1680574	1682342	LMR	26	24	15.4309	17.922	1768
LG20	9334149	9335916	LMR	16	21	16.2602	21.8552	1767
LG7	27818191	27819958	LMR	32	28	2.29446	0	1767
LG10	16170675	16172441	LMR	18	29	10.2459	0	1766
LG17	11266300	11268066	LMR	11	20	21.8543	23.569	1766
LG10	6962645	6964410	LMR	27	28	29.6703	28.1818	1765
GL831327-1	127905	129669	LMR	1	16	69.2308	39.7436	1764
LG4	22400684	22402446	LMR	7	17	34.3137	34.099	1762
LG5	10369390	10371152	LMR	7	11	28.125	26.2464	1762
GL831264-1	1780322	1782084	LMR	19	23	16.8224	14.5705	1762
GL831389-1	840296	842058	LMR	6	26	23.4375	21.2121	1762
LG13	3241901	3243660	LMR	2	13	25	28.4926	1759
LG19	5146270	5148029	LMR	17	25	20.362	22.9167	1759
LG1	21473328	21475084	LMR	32	29	24.477	26.5476	1756
LG23	8421008	8422764	LMR	22	26	4.10959	0	1756
LG6	14232838	14234594	LMR	11	14	36.25	31.5705	1756
GL831422-1	142710	144466	LMR	22	22	1.76768	0	1756
LG4	23280188	23281942	LMR	12	13	30	31.7405	1754
GL831371-1	625171	626925	LMR	13	29	21.2329	12.7273	1754
LG15	21356860	21358613	LMR	34	29	0	0	1753
GL831235-1	1171145	1172898	LMR	2	19	39.1304	45.4545	1753
LG12	30071190	30072942	LMR	13	18	11.3924	5.31609	1752
LG15	12976284	12978036	LMR	3	11	42.5	45.1356	1752
GL831805-1	43200	44952	LMR	3	6	40	27.3413	1752
LG19	13186801	13188552	LMR	4	10	14.8936	25.4209	1751
LG4	13376855	13378606	LMR	20	27	6.88623	0	1751
LG13	26706003	26707753	LMR	3	11	37.5	31.4685	1750
LG17	21234158	21235908	LMR	29	27	3.03688	0	1750
LG2	8194626	8196376	LMR	7	28	36.4583	34.2803	1750
LG3	1084785	1086535	LMR	19	22	23.4513	23.8889	1750
LG8-24	18424414	18426164	LMR	16	22	6.77966	3.0303	1750
LG13	14995440	14997189	LMR	13	17	23.4973	20.1732	1749
LG1	3707184	3708932	LMR	7	9	25.7143	22.3776	1748
LG18	25902138	25903886	LMR	14	13	2.85714	0	1748
GL831144-1	7065426	7067173	LMR	9	11	26.9231	21.6667	1747
GL831184-1	2145402	2147149	LMR	15	20	24.1245	27.193	1747
LG14	13350976	13352722	LMR	19	28	16.358	14.5224	1746
LG7	45118672	45120418	LMR	26	28	12.0944	4.65368	1746
LG17	25938785	25940530	LMR	13	22	21.0744	23.1121	1745
LG4	19428996	19430740	LMR	18	27	28.8703	30.0216	1744
GL831431-1	180652	182396	LMR	3	11	37.8378	37.7778	1744
LG22	13675954	13677696	LMR	6	9	39.0625	35.2778	1742
LG5	13617326	13619068	LMR	10	18	28.2258	33.1535	1742
GL831730-1	3766	5508	LMR	8	18	39.0476	31.5657	1742
LG22	9714489	9716230	LMR	30	27	2.27848	0	1741
LG14	4588084	4589824	LMR	3	4	32.5	33.3333	1740
LG1	228661	230400	LMR	4	10	32.1429	31.6667	1739
LG6	18307458	18309196	LMR	21	26	0.298507	0	1738
GL831308-1	91398	93136	LMR	21	26	11.5523	7.93651	1738
GL831393-1	497366	499104	LMR	20	22	9.76431	4.61988	1738
LG13	30806519	30808256	LMR	31	27	14.0244	10.7749	1737
GL831382-1	307127	308864	LMR	11	11	19.1126	13.2099	1737
LG1	9160706	9162442	LMR	6	13	27.9412	18.7879	1736
LG20	5381210	5382946	LMR	10	16	17.3913	15	1736
LG5	9044718	9046452	LMR	5	14	28.5714	30.5556	1734
LG7	44228630	44230364	LMR	5	20	18.4211	16.8254	1734
LG9	12730424	12732158	LMR	6	11	25.9259	32.9204	1734
GL831235-1	1865596	1867330	LMR	3	18	35.2941	38.7879	1734
LG16-21	16796454	16798187	LMR	9	13	40.1515	40.5641	1733
LG23	15057022	15058754	LMR	6	14	31.8681	26.3889	1732
LG11	6158426	6160157	LMR	12	17	33.1429	33.2866	1731
LG5	16583775	16585506	LMR	11	21	21.5686	21.0804	1731
LG12	18007694	18009424	LMR	16	16	21.9008	20.228	1730
LG16-21	18689600	18691330	LMR	5	3	7.37705	10	1730
LG18	10246230	10247960	LMR	15	24	10.2128	7.40741	1730
LG23	6213368	6215098	LMR	8	12	34.058	31.7063	1730
GL831400-1	517445	519175	LMR	3	7	28.125	35.1515	1730
LG23	18465304	18467033	LMR	1	2	62.1622	51.0971	1729
LG1	7074524	7076252	LMR	21	28	3.71353	0	1728
LG15	5717004	5718732	LMR	15	24	26.4317	27.5463	1728
LG11	13828515	13830242	LMR	14	25	10.4167	8.88889	1727
LG20	6311253	6312980	LMR	16	23	15.9184	14.9573	1727
LG12	23882208	23883932	LMR	6	13	38.2716	29.6037	1724
LG4	1419214	1420938	LMR	11	14	20.7317	21.4396	1724
LG17	14488604	14490326	LMR	12	23	25.8741	29.4444	1722
LG8-24	14675930	14677652	LMR	17	22	26.7857	25.9091	1722
GL831291-1	1613273	1614994	LMR	3	13	40	44.3421	1721
LG16-21	32644170	32645888	LMR	12	13	30.9942	28.4606	1718
LG20	25460158	25461876	LMR	27	28	5.44218	1.44928	1718
LG5	10285700	10287418	LMR	8	16	3.30579	5.47138	1718
LG13	23258588	23260305	LMR	14	27	15.4589	13.5597	1717
LG1	5280234	5281950	LMR	21	23	32.1809	36.0483	1716
LG6	19169668	19171384	LMR	17	29	3.68852	0	1716
GL831310-1	445858	447573	LMR	5	21	36.7347	24.7253	1715
LG2	15866242	15867956	LMR	7	17	28.4091	26.3141	1714
LG4	6809908	6811622	LMR	27	29	0.168919	0	1714
LG11	13897461	13899174	LMR	1	11	28.5714	27.6611	1713
GL831338-1	78637	80350	LMR	22	26	5.55556	1.875	1713
GL831350-1	1033991	1035704	LMR	1	1	66.6667	69.9856	1713
LG11	24549432	24551144	LMR	32	28	6.87831	3.1746	1712
LG13	2275295	2277007	LMR	14	28	19.0045	18.5897	1712
LG7	3280538	3282250	LMR	5	13	19.5402	31.9444	1712
GL831414-1	790304	792016	LMR	1	14	60	58.8664	1712
GL831427-1	130728	132440	LMR	2	28	19.4444	27.0455	1712
GL831491-1	341162	342874	LMR	8	5	16.7539	15.8216	1712
LG1	17194522	17196232	LMR	9	15	33.3333	43.0769	1710
LG2	15301289	15302999	LMR	24	28	7.92291	7.55797	1710
GL831301-1	1317020	1318730	LMR	6	14	32.6923	37.6984	1710
LG18	19982885	19984594	LMR	12	19	2.83688	0	1709
LG5	7653896	7655604	LMR	1	11	90	64.7222	1708
LG1	13334840	13336547	LMR	7	9	40.1639	37.2222	1707
LG15	20159754	20161461	LMR	4	28	50	36.1111	1707
GL831457-1	588373	590080	LMR	3	8	34.7826	41.469	1707
LG14	12280842	12282548	LMR	14	16	33.0049	36.5046	1706
LG7	45065148	45066854	LMR	5	11	40	37.1795	1706
LG19	741607	743312	LMR	14	28	7.38916	0	1705
LG10	1947836	1949540	LMR	6	11	18.2692	17.1905	1704
LG14	23205688	23207392	LMR	17	19	22.5146	25.291	1704
LG22	9331430	9333132	LMR	5	17	23.9583	20	1702
LG22	18297118	18298820	LMR	3	15	45	30.3175	1702
GL831431-1	137757	139458	LMR	18	23	11.9835	2.22222	1701
LG23	2423994	2425694	LMR	2	21	36	34.7436	1700
LG5	28705973	28707673	LMR	29	25	4.33673	0	1700
LG5	28850418	28852118	LMR	15	22	23.7624	22.2222	1700
LG6	728167	729867	LMR	6	10	34.1463	35.1937	1700
LG12	15689776	15691474	LMR	28	25	1.6129	0	1698
LG5	10211938	10213636	LMR	17	22	12.585	12.3457	1698
LG5	20160274	20161972	LMR	4	13	47.6923	42.17	1698
LG7	19507414	19509112	LMR	24	25	19.4131	23.1481	1698
GL831396-1	647032	648730	LMR	10	25	16.8	18.0556	1698
LG1	17503137	17504834	LMR	22	25	11.4035	11.7006	1697
LG5	984911	986608	LMR	4	19	39.5349	44.9495	1697
LG8-24	18109658	18111355	LMR	23	23	7.18954	0	1697
GL831301-1	366911	368608	LMR	10	14	15.3061	15.5662	1697
LG15	14542738	14544434	LMR	21	25	18.0645	21.5812	1696
GL831503-1	194536	196232	LMR	3	16	16.6667	16.6667	1696
GL831503-1	215384	217080	LMR	7	24	28.3951	27.2727	1696
LG19	13111628	13113323	LMR	24	28	2.46085	0	1695
LG23	11839568	11841263	LMR	20	18	26.6667	26.4286	1695
LG2	16403664	16405358	LMR	2	19	8.57143	15.5093	1694
LG5	14795622	14797316	LMR	7	11	45.977	45.2991	1694
LG12	16079476	16081169	LMR	17	24	7.69231	3.33333	1693
LG14	23124328	23126020	LMR	3	3	32.3529	28.2051	1692
LG18	10683968	10685660	LMR	19	28	11.4583	13.0554	1692
GL831239-1	120300	121992	LMR	19	24	19.9153	21.2121	1692
GL831351-1	186940	188632	LMR	3	28	39.5833	34.8973	1692
LG12	13907756	13909447	LMR	4	18	25	25.5833	1691
LG23	7828691	7830382	LMR	25	26	8.22281	8.02469	1691
LG4	24081852	24083543	LMR	3	12	40	44.0564	1691
LG20	26902735	26904424	LMR	13	13	26.3959	24.2308	1689
GL831273-1	3338	5027	LMR	9	9	28.9941	29.6086	1689
LG16-21	17163275	17164962	LMR	10	17	12.2951	0	1687
LG17	512962	514649	LMR	40	29	3.09811	0	1687
LG7	6184602	6186289	LMR	15	26	2.77778	0	1687
LG1	21420238	21421923	LMR	6	13	14.9425	22.1212	1685
LG16-21	16561722	16563407	LMR	22	29	1.47059	0	1685
GL831730-1	101426	103111	LMR	2	6	23.8095	23.5698	1685
LG1	13375030	13376714	LMR	18	24	3.6	0	1684
LG1	14878982	14880666	LMR	11	20	3.75	2.29885	1684
LG23	18424228	18425912	LMR	10	20	25.7862	24.8123	1684
LG4	17543923	17545606	LMR	23	25	8.52941	3.33333	1683
LG9	10365824	10367507	LMR	4	11	22	23.6765	1683
GL831367-1	541730	543413	LMR	6	9	12.6761	13.2576	1683
LG9	1567631	1569312	LMR	3	18	27.2727	28.8889	1681
LG1	14022840	14024520	LMR	16	27	22.4638	26.7713	1680
LG19	2460986	2462666	LMR	26	29	15.213	14.0807	1680
LG23	14156748	14158428	LMR	8	19	37.1429	35.4167	1680
LG7	41089328	41091008	LMR	5	19	37.3134	32.8708	1680
GL831235-1	2447988	2449668	LMR	12	29	0	0	1680
LG11	23350967	23352646	LMR	17	28	23.5955	26.1072	1679
LG4	20988740	20990419	LMR	20	25	25.1462	26.6421	1679
LG2	18094934	18096612	LMR	4	6	38.6364	38.3333	1678
GL831423-1	621434	623112	LMR	23	28	17.3554	19.4444	1678
GL831582-1	163879	165557	LMR	2	7	27.907	29.386	1678
LG17	11153248	11154925	LMR	2	2	23.8095	24.1667	1677
LG17	26383122	26384798	LMR	4	10	20.8333	19.4548	1676
LG2	16195116	16196792	LMR	6	12	40.4762	43.2559	1676
GL831291-1	1681834	1683510	LMR	7	9	46.4286	36.5385	1676
LG11	21679990	21681665	LMR	5	12	43.75	39.1228	1675
LG13	14387042	14388717	LMR	30	29	9.07173	7.578	1675
LG3	9304812	9306486	LMR	3	14	35.7143	39.6825	1674
LG11	3348829	3350502	LMR	10	14	25.3968	24.1272	1673
LG15	5125575	5127248	LMR	5	20	15.5172	12.1212	1673
LG7	6546184	6547857	LMR	5	13	35.5263	33.3333	1673
LG1	21411244	21412916	LMR	18	23	15.4412	10.104	1672
LG16-21	13267028	13268700	LMR	9	15	24.6269	30.0366	1672
GL831331-1	788770	790442	LMR	26	27	15.5224	10.575	1672
GL831663-1	4710	6382	LMR	24	29	3.38983	0	1672
LG11	21621450	21623121	LMR	3	11	9.80392	12.8205	1671
GL831144-1	7030373	7032044	LMR	7	13	19.0083	22.2222	1671
GL831262-1	1198854	1200525	LMR	15	26	9.62567	0	1671
LG5	31709214	31710884	LMR	7	24	0	0	1670
GL831348-1	1043175	1044845	LMR	9	15	22.1239	24.3939	1670
GL831514-1	405184	406854	LMR	3	13	16.9492	16.9608	1670
LG10	11401701	11403370	LMR	5	19	37.2881	36.3636	1669
LG14	415625	417293	LMR	4	28	25.5814	18.5897	1668
LG6	30755396	30757064	LMR	31	29	5.96659	0	1668
GL831351-1	544246	545914	LMR	8	11	53.1017	45.5378	1668
LG9	2840953	2842620	LMR	4	15	25.5814	21.6667	1667
GL831264-1	841902	843569	LMR	12	15	31.0345	33.4476	1667
LG10	10028915	10030581	LMR	9	16	40.7407	39.011	1666
LG8-24	27927366	27929032	LMR	20	22	15	3.33333	1666
GL831458-1	178812	180477	LMR	9	12	29.5652	30.0366	1665
GL831677-1	120531	122196	LMR	3	19	34.2105	27.0833	1665
LG1	19216122	19217786	LMR	14	19	21.7391	21.6886	1664
LG10	13902800	13904464	LMR	2	16	25	18.8537	1664
LG12	11414784	11416448	LMR	5	19	43.8596	46.8726	1664
LG4	18806262	18807926	LMR	11	20	11.6788	12.1212	1664
LG7	49530937	49532600	LMR	2	24	27.2727	20.8333	1663
LG20	28730040	28731702	LMR	16	23	17.5824	16.9048	1662
LG4	27746158	27747820	LMR	11	25	12.1795	14.5833	1662
LG23	11747452	11749112	LMR	10	20	33.0579	32.8788	1660
LG5	8164212	8165872	LMR	3	9	36.6667	36.6667	1660
LG6	19934403	19936062	LMR	12	14	15.7895	11.6667	1659
GL831181-1	3328823	3330482	LMR	24	27	5.36193	0.595238	1659
LG16-21	9862822	9864480	LMR	7	25	30.4348	0	1658
LG5	6475124	6476782	LMR	8	24	42.8571	46.2271	1658
LG10	6384672	6386329	LMR	3	13	25.7143	25	1657
LG23	17456774	17458431	LMR	11	21	26.1538	24.0579	1657
LG3	4441178	4442834	LMR	24	20	21.7949	16.9132	1656
LG5	2270504	2272160	LMR	35	25	2.21729	0	1656
LG7	45047242	45048898	LMR	4	9	46.6667	41.1111	1656
GL831746-1	96689	98344	LMR	6	20	33.7838	26.7677	1655
LG2	7429501	7431154	LMR	12	28	2.43902	0	1653
LG11	12985326	12986978	LMR	27	19	17.8117	16.6667	1652
LG18	11555694	11557346	LMR	16	22	14.9573	16.9444	1652
LG5	1567982	1569633	LMR	7	9	17.6871	20.6173	1651
LG7	17059682	17061333	LMR	10	24	28.125	30.6217	1651
LG2	13226614	13228264	LMR	7	24	23.913	18.8889	1650
LG20	5604432	5606082	LMR	7	6	27.3684	21.9192	1650
GL831144-1	7275400	7277050	LMR	28	28	15.942	17.2427	1650
LG3	16263584	16265233	LMR	8	12	30.8824	33.4686	1649
LG10	11141498	11143146	LMR	20	26	2.67559	0	1648
LG13	18422300	18423948	LMR	32	27	4.02098	0	1648
LG14	18705930	18707578	LMR	21	29	8.86076	2.22222	1648
LG19	4994240	4995888	LMR	9	18	25.8278	23.4343	1648
LG5	33147794	33149442	LMR	26	29	4.95868	0	1648
LG7	16371756	16373404	LMR	30	27	3.50515	0	1648
LG7	33964558	33966206	LMR	16	28	2.86885	0	1648
LG17	17796173	17797820	LMR	9	17	24.4444	29.1667	1647
LG7	42857104	42858751	LMR	16	29	1.36054	0	1647
LG20	13785787	13787433	LMR	5	4	40.5063	38.8304	1646
LG7	42171344	42172990	LMR	29	23	4.07609	0	1646
LG10	2706987	2708630	LMR	2	11	30.303	36.1111	1643
LG11	8848053	8849696	LMR	12	23	18.4932	13.0769	1643
LG13	1265551	1267194	LMR	22	26	14.5161	11.9228	1643
LG16-21	19938961	19940604	LMR	22	27	29.3375	27.2006	1643
LG19	26482370	26484013	LMR	3	20	51.4286	48.9177	1643
LG2	9560540	9562183	LMR	3	15	40	30.303	1643
LG2	13613219	13614862	LMR	22	22	7.65957	1.85185	1643
GL831351-1	556468	558110	LMR	6	18	37.3737	43.5185	1642
LG4	8997688	8999329	LMR	18	23	20.6349	19.8893	1641
LG19	9207474	9209114	LMR	18	25	9.65517	0	1640
LG2	14801750	14803390	LMR	5	11	22.3881	24.3478	1640
LG8-24	17990122	17991762	LMR	32	29	4.09483	0	1640
GL831488-1	258478	260118	LMR	1	27	27.2727	52.6272	1640
LG11	15867754	15869393	LMR	5	15	17.5439	20	1639
LG4	19467743	19469382	LMR	16	22	19.2308	21.7063	1639
LG12	3975244	3976882	LMR	2	8	33.3333	35.3175	1638
LG8-24	27055070	27056708	LMR	3	13	34.2857	29.8701	1638
GL831294-1	1667920	1669558	LMR	29	23	3.50195	0	1638
GL831338-1	843524	845162	LMR	15	22	0	0	1638
LG17	2524343	2525980	LMR	3	10	30.7692	16.6667	1637
LG5	29672146	29673783	LMR	16	24	15.4135	13.8746	1637
GL831311-1	1386657	1388294	LMR	11	22	5.7971	0	1637
LG12	9186904	9188540	LMR	22	28	19.3548	18.3955	1636
LG12	13571594	13573230	LMR	15	24	23.2877	22.3776	1636
LG20	17403810	17405446	LMR	16	27	11.9171	0	1636
GL831872-1	70402	72038	LMR	3	21	30.6122	26.1984	1636
LG2	20206023	20207658	LMR	38	29	2.98507	0	1635
LG15	11676460	11678094	LMR	5	9	31.746	34.5098	1634
LG19	9627796	9629430	LMR	16	21	32.243	32.9545	1634
LG20	19954748	19956382	LMR	13	26	17.1717	17.6087	1634
LG22	17237266	17238900	LMR	12	19	33.9744	30.7407	1634
LG4	1144489	1146123	LMR	7	23	22.093	23.8095	1634
LG4	19133076	19134710	LMR	12	27	25.9434	23.1939	1634
GL831421-1	68900	70534	LMR	6	16	29.7297	29.1667	1634
LG1	2568797	2570430	LMR	3	7	42.8571	48.6791	1633
LG14	32491235	32492868	LMR	10	17	5.38462	1.51515	1633
LG14	5068272	5069904	LMR	16	17	24.7619	26.6667	1632
LG18	8164414	8166046	LMR	18	23	6.06061	0	1632
LG18	11779712	11781344	LMR	8	23	25.7812	25.8462	1632
LG6	25958632	25960264	LMR	23	24	2.28758	0	1632
LG7	41390385	41392017	LMR	19	18	1.23967	0	1632
LG11	789137	790768	LMR	2	18	25.9259	28.4629	1631
LG17	26343044	26344675	LMR	3	11	29.4118	26.4103	1631
LG5	1014793	1016424	LMR	2	7	45.6522	32.3232	1631
LG5	27043574	27045204	LMR	21	23	15.2231	1.85185	1630
LG7	44165108	44166738	LMR	38	27	1.79445	0	1630
GL831391-1	127271	128900	LMR	8	13	33.0357	32.2078	1629
LG16-21	12508094	12509722	LMR	22	23	33.0159	32.581	1628
LG6	18737328	18738956	LMR	12	29	7	3.47222	1628
GL831301-1	1168324	1169952	LMR	3	10	42.4242	43.2828	1628
LG1	14808032	14809658	LMR	3	9	18.75	16.6667	1626
LG19	7948130	7949756	LMR	4	17	40	34.4486	1626
LG7	42093540	42095166	LMR	20	23	16.3866	17.0455	1626
LG19	8661089	8662714	LMR	5	16	25.641	25.4831	1625
LG8-24	17919341	17920966	LMR	19	21	28.2787	24.4444	1625
GL831288-1	1265855	1267480	LMR	32	26	3.62473	0	1625
LG20	23995570	23997194	LMR	4	5	31.25	27.6705	1624
LG20	30437774	30439398	LMR	21	28	10.4247	6.98413	1624
LG8-24	7468292	7469916	LMR	3	11	52.2727	36.6667	1624
LG1	18701752	18703375	LMR	6	9	30.4348	37.1612	1623
LG23	6340821	6342444	LMR	18	28	4.23729	0	1623
LG10	2065468	2067090	LMR	6	22	43.2836	42.5855	1622
LG11	22816660	22818282	LMR	9	18	18	10.2564	1622
LG12	16771616	16773238	LMR	24	23	2.16963	0	1622
LG17	18155352	18156974	LMR	3	27	36.1702	30	1622
LG5	4796116	4797738	LMR	18	26	16.8459	16.2501	1622
GL831235-1	1009526	1011148	LMR	5	14	23.0769	18.9484	1622
LG2	12095211	12096832	LMR	5	10	16.9492	23.3333	1621
LG23	506689	508310	LMR	3	29	39.3939	37.2222	1621
LG23	12070499	12072120	LMR	3	7	31.25	33.3333	1621
LG17	30613998	30615618	LMR	2	16	13.6364	23.2576	1620
LG19	4251592	4253212	LMR	4	24	16.3265	8.59649	1620
LG23	15668354	15669974	LMR	10	14	14.8148	10.6902	1620
LG5	17311152	17312772	LMR	3	9	37.931	34.6087	1620
LG17	11572724	11574342	LMR	6	14	30.6667	28.373	1618
LG6	10843804	10845422	LMR	4	7	55.102	44.4444	1618
GL831375-1	553127	554745	LMR	7	15	24.1071	23.0159	1618
LG12	18216180	18217797	LMR	29	27	1.37741	0	1617
LG13	12832912	12834529	LMR	28	26	1.97044	0	1617
LG1	27604249	27605865	LMR	9	22	25	22.332	1616
LG10	13308176	13309792	LMR	6	11	35.443	34.3779	1616
LG13	18225202	18226818	LMR	23	28	22.3684	19.2308	1616
GL831331-1	285668	287284	LMR	16	26	9.62343	8.66883	1616
LG14	20745525	20747140	LMR	7	16	23.5294	23.2977	1615
GL831291-1	1321722	1323337	LMR	1	8	0	20.5128	1615
LG15	597143	598757	LMR	31	27	26.3982	27.1053	1614
LG16-21	26514010	26515624	LMR	8	17	14.8515	20.4147	1614
LG6	31152824	31154438	LMR	14	21	15.0235	10.5556	1614
LG13	9707640	9709252	LMR	13	23	18.1287	14.5098	1612
LG23	5870378	5871990	LMR	12	11	32.4324	34.2758	1612
LG7	32967544	32969156	LMR	1	18	66.6667	50.5051	1612
GL831144-1	7281388	7283000	LMR	14	26	14.8352	0	1612
GL831373-1	102938	104550	LMR	2	6	11.5385	17.4811	1612
LG22	25700760	25702371	LMR	11	15	15.5556	23.0769	1611
LG4	7017971	7019582	LMR	7	8	14.8148	7.84314	1611
GL831391-1	290644	292254	LMR	22	27	11.1111	1.85185	1610
GL831184-1	172751	174360	LMR	11	11	21.9653	21.7105	1609
GL831504-1	178271	179880	LMR	6	15	3.37079	6.98653	1609
LG1	14509954	14511562	LMR	6	12	29.2683	23.9899	1608
LG7	43185246	43186854	LMR	6	18	26.6667	21.1448	1608
LG9	9658628	9660236	LMR	24	27	26.1364	25.773	1608
LG6	5294912	5296519	LMR	2	7	33.3333	32.4138	1607
LG7	47213224	47214831	LMR	5	20	35.7143	23.3333	1607
LG8-24	12603915	12605522	LMR	18	24	0.404858	0	1607
LG19	10268848	10270454	LMR	4	9	40.5797	22.619	1606
LG19	13176130	13177736	LMR	22	21	23.5484	18.7374	1606
LG20	5597673	5599279	LMR	2	13	34.7826	32.265	1606
GL831181-1	1248588	1250194	LMR	23	22	6.30631	3.0303	1606
GL831459-1	212760	214366	LMR	13	19	20.1794	20.7143	1606
LG16-21	23389348	23390953	LMR	32	28	0.339559	0	1605
LG6	9882865	9884470	LMR	30	26	2.66312	0.833333	1605
LG16-21	32574372	32575976	LMR	12	11	35.3933	32.4992	1604
LG7	46050394	46051998	LMR	7	28	28.7234	26.4423	1604
LG6	14444715	14446318	LMR	35	28	0.775194	0	1603
GL831269-1	2058763	2060366	LMR	4	6	20.3125	18.0159	1603
LG18	11525002	11526604	LMR	25	27	31.4607	31.746	1602
LG20	8814946	8816548	LMR	12	27	22.0238	28.2073	1602
LG7	29152560	29154162	LMR	27	29	1.18203	0	1602
GL831206-1	2550224	2551826	LMR	19	25	5.6701	0	1602
LG14	26253871	26255472	LMR	13	27	2.1164	0	1601
GL831475-1	61091	62692	LMR	28	28	0.922509	0	1601
LG3	2724334	2725934	LMR	4	12	39.5833	41.6667	1600
LG9	4899144	4900744	LMR	19	27	18.4874	15	1600
LG19	26485541	26487140	LMR	2	2	32	44.2063	1599
LG5	11633784	11635383	LMR	9	13	26.0163	23.2194	1599
LG8-24	11911491	11913090	LMR	12	14	2.5	2.5641	1599
GL832078-1	11295	12894	LMR	6	12	44.5161	44.668	1599
LG23	5705717	5707314	LMR	7	21	33.3333	34.276	1597
LG5	16777762	16779359	LMR	10	10	29.3651	27.9267	1597
GL831301-1	1591050	1592647	LMR	3	6	46.3415	46.8627	1597
LG1	18284644	18286240	LMR	13	23	28.3133	32.6852	1596
LG23	6739264	6740860	LMR	3	13	34.8837	34.0909	1596
LG18	23626376	23627970	LMR	13	27	13.5417	11.6667	1594
LG12	21703583	21705176	LMR	3	7	53.3333	46.4198	1593
LG18	8297292	8298885	LMR	2	10	26.087	31.8627	1593
LG11	6860718	6862310	LMR	29	28	12.1348	0	1592
LG11	12333214	12334806	LMR	25	26	22.4377	24.5238	1592
LG13	10589472	10591064	LMR	41	29	16.8403	16.9192	1592
LG13	18173168	18174760	LMR	21	28	2.13523	0	1592
GL831421-1	349960	351552	LMR	4	10	20.8955	16.6667	1592
GL831486-1	237140	238732	LMR	1	4	50	25	1592
LG23	15692010	15693601	LMR	8	15	33.6134	32.3841	1591
LG11	18779270	18780860	LMR	7	18	19	15.5556	1590
LG3	1070786	1072376	LMR	3	15	31.1111	32.5321	1590
LG6	24566604	24568194	LMR	23	22	31.2704	30.303	1590
LG2	15166475	15168064	LMR	17	19	24.4444	26.0684	1589
GL831570-1	80930	82519	LMR	3	12	30	27.8431	1589
LG22	5688998	5690586	LMR	4	17	0	0	1588
LG1	15678968	15680555	LMR	2	6	20	18.4615	1587
LG11	7878699	7880286	LMR	27	28	5.61224	2.22222	1587
LG17	28865053	28866640	LMR	4	7	37.931	45.2093	1587
LG19	5087823	5089410	LMR	28	23	4.70588	0	1587
GL831395-1	564241	565828	LMR	7	12	32.5843	31.6527	1587
LG16-21	26298174	26299760	LMR	13	14	29.1005	37.5	1586
LG2	15273928	15275514	LMR	24	29	23.7143	24.9504	1586
LG4	12662208	12663794	LMR	18	24	29.2181	25.6647	1586
LG7	49181140	49182726	LMR	3	2	30.2885	34.1327	1586
LG2	11554761	11556346	LMR	2	14	28.5714	38.7675	1585
GL831414-1	63956	65541	LMR	6	28	21.9178	23.3333	1585
LG20	27338392	27339976	LMR	20	27	6.50888	0	1584
LG22	25199726	25201310	LMR	8	10	18.6207	22.5226	1584
LG9	2832656	2834240	LMR	12	15	33.5079	35.9241	1584
GL831327-1	805782	807366	LMR	2	22	6.25	19.1667	1584
LG13	25994581	25996164	LMR	14	21	17.4699	19.9351	1583
LG5	32427357	32428940	LMR	2	18	26.087	42.2222	1583
LG8-24	4708419	4710002	LMR	5	23	46.6667	46.6667	1583
LG14	15081362	15082944	LMR	1	15	43.75	47.9167	1582
LG2	17445214	17446796	LMR	3	4	50	39.599	1582
LG23	8683774	8685356	LMR	5	10	28.5714	37.9679	1582
LG1	9805581	9807162	LMR	5	15	35.1852	31.8182	1581
LG1	14575206	14576787	LMR	4	5	42.5532	39.3473	1581
LG19	18937814	18939395	LMR	23	25	3.13901	0	1581
LG23	3618478	3620059	LMR	5	10	34.2466	30.303	1581
LG7	5962603	5964184	LMR	13	14	13.8889	9.09091	1581
LG13	20436996	20438576	LMR	11	17	16.6667	12.7273	1580
LG19	4156234	4157814	LMR	3	19	56.4103	49.3266	1580
LG2	12652600	12654180	LMR	10	17	9.09091	9.84848	1580
LG5	33293698	33295278	LMR	13	11	26.8657	32.2222	1580
GL831181-1	670944	672524	LMR	2	10	8.69565	15	1580
GL831231-1	520710	522290	LMR	2	16	4.54545	11.1765	1580
LG7	44630964	44632543	LMR	1	8	38.4615	43.7729	1579
GL831361-1	849649	851228	LMR	1	2	71.4286	78.2051	1579
LG15	695604	697182	LMR	4	7	32.8358	21.6291	1578
LG2	20478118	20479696	LMR	5	14	41.0714	40.7692	1578
LG20	18211122	18212700	LMR	11	20	32.3529	29.2593	1578
LG5	31867446	31869024	LMR	9	19	21.6216	6.66667	1578
LG7	38413614	38415192	LMR	30	29	2.31362	0	1578
GL831361-1	418606	420184	LMR	3	11	35	23.8704	1578
LG14	12415070	12416647	LMR	28	29	3.83877	0	1577
LG22	25173898	25175475	LMR	6	12	35.5263	32.3193	1577
LG4	9250936	9252513	LMR	19	23	24.6269	23.3987	1577
LG8-24	19562164	19563741	LMR	6	21	34.375	35.2099	1577
LG2	17647678	17649254	LMR	10	13	19.883	22.1554	1576
LG2	24725294	24726870	LMR	14	21	18.9944	23.2323	1576
LG20	5035534	5037110	LMR	32	29	3.68098	0	1576
LG20	21218766	21220342	LMR	7	28	10.1449	7.3975	1576
LG5	33846092	33847668	LMR	2	7	23.0769	40.4762	1576
LG7	46663202	46664778	LMR	6	16	46.988	35.5828	1576
GL831548-1	7879	9455	LMR	2	15	37.037	28.7582	1576
LG11	18753137	18754712	LMR	25	26	12.6829	8.33333	1575
LG15	3486499	3488074	LMR	24	26	2.0202	0	1575
LG16-21	19078465	19080040	LMR	3	17	50	46.1905	1575
LG20	28093954	28095529	LMR	25	26	3.54167	0	1575
LG12	15376152	15377726	LMR	25	26	3.45679	1.85185	1574
LG4	6049656	6051230	LMR	2	15	28.5714	35.0816	1574
LG4	9876654	9878228	LMR	23	19	4.36047	5.25253	1574
LG7	10812054	10813628	LMR	3	11	29.5455	36.7721	1574
GL831291-1	363582	365156	LMR	3	15	21.9512	25	1574
GL831308-1	1322716	1324290	LMR	16	22	13.9442	9.5154	1574
LG16-21	7180434	7182007	LMR	4	21	33.871	35.9933	1573
LG8-24	4505076	4506649	LMR	6	10	10.5769	7.15121	1573
LG11	23884027	23885598	LMR	18	21	17.6829	17.0635	1571
LG13	23203205	23204776	LMR	8	10	34.8485	33.6842	1571
LG13	27218149	27219720	LMR	9	12	31.7829	33.1944	1571
LG8-24	14369309	14370880	LMR	11	28	28.3582	27.5758	1571
LG8-24	17242230	17243800	LMR	28	25	2.46085	0	1570
GL831273-1	336388	337958	LMR	21	28	24.0876	20.8874	1570
LG17	27288193	27289762	LMR	10	25	13.6752	0	1569
LG7	19062347	19063916	LMR	12	21	18.3544	25.7744	1569
LG1	17501146	17502714	LMR	10	18	12.0567	11.2121	1568
GL831393-1	888556	890124	LMR	3	10	22.8571	22.2222	1568
LG13	20164736	20166303	LMR	3	27	10.8108	22.2222	1567
LG14	26273216	26274782	LMR	20	21	22.623	21.0309	1566
LG22	20288926	20290492	LMR	8	14	15.3153	12.9663	1566
LG6	27099254	27100820	LMR	17	18	0.46729	0	1566
LG8-24	5068834	5070400	LMR	8	23	27.957	29.5455	1566
LG7	29702455	29704020	LMR	21	20	6.44068	0	1565
LG1	17406216	17407780	LMR	3	15	30.9524	29.3074	1564
LG12	6063474	6065038	LMR	25	26	2.3622	0	1564
LG17	22584230	22585794	LMR	5	16	18.8406	16.4706	1564
LG18	19745076	19746640	LMR	1	6	80	57.1795	1564
LG8-24	19215608	19217172	LMR	10	17	21.6418	23.6264	1564
LG17	6688523	6690086	LMR	2	10	8.33333	9.72222	1563
LG16-21	32911550	32913112	LMR	11	20	23.6486	26.2032	1562
LG17	7668419	7669981	LMR	10	20	29.1667	31.4286	1562
LG22	1182396	1183958	LMR	12	19	17.1296	20.9767	1562
LG4	13324364	13325926	LMR	24	29	5.28634	3.33333	1562
GL831455-1	411346	412908	LMR	15	13	14.1509	3.50877	1562
LG17	870708	872269	LMR	10	22	4.31034	0	1561
LG1	27676572	27678132	LMR	13	17	29.7619	30.3907	1560
LG12	9267216	9268776	LMR	16	28	7.76256	7.98701	1560
LG18	9344516	9346076	LMR	7	11	36.9565	38.8889	1560
LG4	9226946	9228506	LMR	17	25	24.6429	26.1538	1560
LG7	11943052	11944612	LMR	11	17	2.15054	0	1560
LG15	1688138	1689697	LMR	25	25	6.19469	0	1559
LG22	3598524	3600082	LMR	4	14	31.746	32.5742	1558
LG23	11275208	11276766	LMR	5	11	30.6667	25.3968	1558
LG3	7082802	7084360	LMR	5	19	41.9355	37.8788	1558
LG9	2413420	2414978	LMR	4	6	3.44828	13.0303	1558
GL831181-1	508417	509975	LMR	7	16	17.7215	18.1685	1558
GL831393-1	547140	548698	LMR	5	7	29.1667	33.8681	1558
LG19	20471720	20473277	LMR	3	10	50	47.4359	1557
LG4	13654108	13655665	LMR	14	15	15.1163	14.3905	1557
LG5	25267966	25269523	LMR	6	12	19.1781	22.4242	1557
LG8-24	17061838	17063395	LMR	26	27	17.4603	14.8964	1557
GL831358-1	912849	914406	LMR	6	6	33.3333	36.526	1557
LG15	18839890	18841446	LMR	16	29	6.54545	3.33333	1556
LG2	12662422	12663978	LMR	13	14	16.5775	13.3333	1556
LG7	43009906	43011462	LMR	12	23	31.5789	35.4968	1556
LG7	47537718	47539274	LMR	12	21	20.339	20.7839	1556
LG11	32734601	32736156	LMR	3	12	32.4324	39.0799	1555
LG13	28532090	28533645	LMR	9	14	29.3333	32.5397	1555
LG17	21552787	21554342	LMR	12	22	5.45455	2.20798	1555
LG5	33847838	33849393	LMR	7	13	33.0275	32.7153	1555
GL831451-1	294043	295598	LMR	4	27	13.2353	13.9216	1555
GL831696-1	80645	82200	LMR	3	7	44.186	44.8166	1555
LG23	14257612	14259166	LMR	19	27	14.2222	17.4603	1554
GL831444-1	125716	127270	LMR	7	17	30.5263	29.6037	1554
GL831288-1	942342	943895	LMR	17	21	4.56853	0	1553
LG15	24730268	24731820	LMR	23	25	11.5512	5.12821	1552
LG17	17368740	17370292	LMR	4	16	28.5714	30.9324	1552
LG7	46716102	46717654	LMR	2	5	17.8571	21.1111	1552
GL831431-1	187262	188814	LMR	14	27	19.0476	1.28205	1552
LG13	30838656	30840207	LMR	27	29	28.0992	29.8413	1551
LG7	43535887	43537438	LMR	3	7	13.8889	15.812	1551
GL831895-1	66571	68122	LMR	2	9	35	50.1496	1551
LG11	18329622	18331172	LMR	7	14	24.7312	22.6852	1550
LG13	3861771	3863321	LMR	9	15	37.3134	24.5098	1550
LG4	26621801	26623351	LMR	1	4	75	58.3333	1550
LG6	35868794	35870344	LMR	24	26	20.2985	17.9791	1550
GL831184-1	209410	210960	LMR	11	15	18.4049	16.2963	1550
GL831235-1	1529218	1530768	LMR	4	6	45.283	39.537	1550
GL831396-1	288824	290374	LMR	20	27	5.92334	0	1550
GL831532-1	2728	4278	LMR	4	11	43.1818	44.7222	1550
LG15	2852289	2853838	LMR	16	19	12.5	5.15523	1549
LG8-24	17944837	17946386	LMR	15	13	31.8919	31.8182	1549
LG11	20286008	20287556	LMR	4	26	48.0769	40.9812	1548
LG14	4233706	4235254	LMR	23	27	24.505	21.3492	1548
LG19	20261576	20263124	LMR	9	21	30	31.25	1548
LG4	16191628	16193176	LMR	39	24	22.5303	23.2323	1548
LG22	4564169	4565716	LMR	12	18	23.4973	26.7812	1547
GL831273-1	802133	803680	LMR	2	14	41.3793	36.7453	1547
LG13	28036208	28037754	LMR	5	14	42.5287	46.8968	1546
LG17	1720184	1721730	LMR	2	15	22.7273	41.1616	1546
LG19	401971	403517	LMR	4	11	43.0769	35	1546
LG6	14366359	14367904	LMR	16	23	8.43373	9.08298	1545
GL831395-1	570863	572408	LMR	13	15	26.1111	31.3889	1545
LG11	21642598	21644142	LMR	3	15	32.5	28.8889	1544
LG20	13588718	13590262	LMR	13	18	12.1429	16.1398	1544
LG20	27108004	27109548	LMR	3	3	23.6111	18.3642	1544
LG5	26160234	26161778	LMR	13	19	4.34783	4.54545	1544
LG7	45305545	45307089	LMR	13	29	22.8916	16.3636	1544
LG23	11987340	11988882	LMR	4	10	12.7273	19.127	1542
LG7	16312549	16314091	LMR	10	15	17.6	15.1709	1542
LG7	24879814	24881356	LMR	16	19	6.26781	1.44928	1542
LG13	27751088	27752629	LMR	3	5	42.8571	33.0303	1541
LG19	9374309	9375850	LMR	15	17	19.8157	13.8095	1541
LG22	18347948	18349489	LMR	38	29	2.37691	0	1541
LG1	12942100	12943640	LMR	3	12	40	39.0212	1540
LG1	16240160	16241700	LMR	11	29	20.5674	12.2876	1540
LG13	18099728	18101268	LMR	31	28	4.60829	0	1540
LG18	12404226	12405766	LMR	3	9	11.4286	12.1212	1540
LG7	4584916	4586456	LMR	26	25	29.1005	29.1232	1540
LG7	39907126	39908666	LMR	14	24	27.1739	26.9923	1540
GL831639-1	84668	86208	LMR	7	5	31.1475	27.1542	1540
LG18	11559035	11560574	LMR	22	28	12.0787	9.49889	1539
LG4	3042976	3044515	LMR	29	29	2.32558	0	1539
LG11	12209660	12211198	LMR	8	18	37.037	35.5769	1538
LG22	2104558	2106096	LMR	1	20	0	12.4242	1538
LG5	13514776	13516314	LMR	18	27	7.14286	4.04762	1538
LG13	19615359	19616896	LMR	16	20	28.5088	28.2149	1537
LG12	13372786	13374322	LMR	6	11	30.137	24.7009	1536
LG22	8420300	8421836	LMR	10	17	30.2158	27.5613	1536
LG7	33998814	34000350	LMR	19	29	0	0	1536
LG23	13278376	13279911	LMR	9	29	0	0	1535
LG7	11847586	11849121	LMR	27	26	14.878	9.80392	1535
LG8-24	24571460	24572995	LMR	9	14	35.7798	34.3434	1535
LG13	19232499	19234033	LMR	15	17	31.2796	30.2116	1534
LG5	6659242	6660776	LMR	6	10	28.7234	24.9459	1534
LG1	14556028	14557560	LMR	4	9	29.4118	20.4545	1532
LG11	929316	930848	LMR	26	26	10.4384	10.029	1532
LG19	6302958	6304490	LMR	10	27	37.4233	32.0131	1532
LG8-24	6678350	6679882	LMR	8	7	29.5918	33.9239	1532
LG1	18782750	18784280	LMR	23	25	26.6112	33.3333	1530
LG23	15047326	15048856	LMR	11	22	23.4483	24.8611	1530
GL831841-1	24520	26050	LMR	6	17	41.6667	46.5873	1530
LG5	28852292	28853821	LMR	26	25	9.92736	3.18182	1529
LG17	30832260	30833788	LMR	29	27	24.3446	26.6957	1528
LG18	23105364	23106892	LMR	12	23	13.4228	16.6667	1528
GL831235-1	1793540	1795068	LMR	8	19	16.2791	15.0641	1528
LG1	27550271	27551798	LMR	4	10	43.75	34.9101	1527
LG15	25707433	25708960	LMR	23	27	17.8922	19.4872	1527
LG2	23370923	23372450	LMR	14	27	3.5533	2.5641	1527
GL831269-1	388378	389905	LMR	11	20	22.1374	23.8095	1527
LG14	11889240	11890766	LMR	38	29	18.915	19.182	1526
LG23	3707226	3708752	LMR	2	12	29.6296	39.2308	1526
LG6	20631976	20633502	LMR	17	23	20.6349	19.0336	1526
LG17	8990972	8992497	LMR	13	19	13.1818	8.88889	1525
LG22	15877545	15879070	LMR	16	19	29.9145	28.3234	1525
LG14	3972044	3973568	LMR	13	20	26.4151	26.3636	1524
LG19	13310804	13312328	LMR	5	13	46.2366	44.373	1524
LG7	43050712	43052236	LMR	19	25	14.1343	5.55556	1524
GL831433-1	24544	26068	LMR	2	13	27.2727	31.6667	1524
LG1	20407528	20409051	LMR	2	6	0	3.57143	1523
LG14	14445860	14447382	LMR	26	27	3.05677	0	1522
LG20	24342006	24343528	LMR	35	29	1.85497	0	1522
LG23	14517470	14518992	LMR	3	13	28.125	30	1522
LG8-24	17898974	17900496	LMR	17	28	16.2338	18.75	1522
LG1	1099546	1101066	LMR	3	12	17.7778	18.1151	1520
LG12	21556214	21557734	LMR	23	19	5.78947	0	1520
LG13	22438596	22440116	LMR	1	1	75	51.6667	1520
LG13	28563966	28565486	LMR	10	20	23.4483	20.2083	1520
LG15	25695094	25696614	LMR	5	7	30.6452	26.6667	1520
LG22	22507928	22509448	LMR	4	9	36.6667	38.2366	1520
LG4	6064644	6066164	LMR	2	5	20.5882	20.7639	1520
LG4	9100892	9102412	LMR	8	23	22.8916	26.6667	1520
LG6	24745945	24747465	LMR	16	15	15.8672	17.7632	1520
LG8-24	13292640	13294160	LMR	13	26	8.91089	6.66667	1520
LG12	12892550	12894069	LMR	4	13	32.1429	29.68	1519
LG6	3970591	3972110	LMR	5	10	27.9412	32.3362	1519
GL831311-1	929934	931453	LMR	14	21	17.1569	16.6667	1519
GL831683-1	3215	4734	LMR	6	24	0	0	1519
GL831774-1	71536	73055	LMR	5	13	31.9444	25.2964	1519
LG13	5421452	5422970	LMR	10	19	28.6765	26.564	1518
GL831254-1	735688	737206	LMR	29	25	2.89256	0	1518
LG12	32535073	32536590	LMR	2	24	22.7273	37.5	1517
LG7	40768189	40769706	LMR	16	19	26.7677	25.9722	1517
LG1	14076190	14077706	LMR	18	21	16.8142	17.0757	1516
LG1	22215230	22216746	LMR	18	28	4	0	1516
LG13	10492710	10494226	LMR	28	28	12.5326	11.5152	1516
LG13	11297470	11298986	LMR	5	5	9.33333	16.6667	1516
LG8-24	4776644	4778160	LMR	13	27	19.7452	8.88889	1516
LG12	14214204	14215719	LMR	6	13	22.5352	22.1212	1515
LG20	14564638	14566153	LMR	9	11	31.4136	33.3333	1515
LG14	21271304	21272818	LMR	3	13	21.6216	26.25	1514
LG2	23596260	23597774	LMR	6	9	23.9437	28.4091	1514
LG22	25169350	25170864	LMR	20	25	18.6391	18.9919	1514
LG16-21	15163883	15165396	LMR	3	14	27.6596	28.7749	1513
GL831217-1	1810367	1811880	LMR	10	12	33.3333	34.3531	1513
LG1	23308562	23310074	LMR	28	28	0.210526	0	1512
LG14	4510544	4512056	LMR	5	16	28.3582	24.359	1512
LG17	9177284	9178796	LMR	6	15	24.6753	17.3976	1512
LG18	11406582	11408094	LMR	6	7	24.359	31.6484	1512
LG18	15569874	15571386	LMR	3	6	22.5	21.2121	1512
LG23	18413271	18414783	LMR	12	17	9.49367	9.61538	1512
LG5	4720460	4721972	LMR	22	29	23.3846	21.1806	1512
LG13	2461	3972	LMR	16	29	3.20856	0	1511
LG22	11310012	11311523	LMR	13	18	36.5741	38.6616	1511
LG7	30809586	30811096	LMR	2	2	18.1818	27.8365	1510
GL831343-1	890746	892256	LMR	1	6	70.5882	71.7647	1510
GL831285-1	912959	914468	LMR	5	7	35.7143	32.8205	1509
GL831336-1	1131950	1133459	LMR	3	21	0	0	1509
LG6	31592439	31593947	LMR	22	21	13.6612	12.2278	1508
LG7	36281008	36282516	LMR	29	22	25.1613	25.825	1508
GL831813-1	78442	79950	LMR	4	15	32.7273	34.3333	1508
LG9	18714422	18715929	LMR	21	29	28.4974	25.1187	1507
GL831206-1	965518	967025	LMR	9	13	29.1139	25.5556	1507
GL831367-1	547808	549315	LMR	5	11	28.5714	28.1197	1507
LG11	27097994	27099500	LMR	12	10	17.6471	12.2854	1506
GL831181-1	3227954	3229460	LMR	5	29	44.9275	42.2222	1506
GL831421-1	345134	346640	LMR	15	28	8.23529	0	1506
LG1	5264550	5266055	LMR	23	28	18.1034	16.6667	1505
LG7	45461548	45463053	LMR	12	21	6.84932	2.5641	1505
LG12	16077446	16078950	LMR	17	21	10.1562	4.31373	1504
LG14	21256614	21258118	LMR	12	13	23.6842	32.7096	1504
LG15	6025824	6027328	LMR	8	24	29	28.2036	1504
LG22	12451685	12453189	LMR	27	29	1.46751	0	1504
LG6	13961156	13962660	LMR	31	29	4.42105	0	1504
GL831206-1	75916	77420	LMR	22	29	3.75427	3.33333	1504
GL831301-1	183274	184778	LMR	1	14	0	4.16667	1504
LG10	7786821	7788324	LMR	14	21	18.7845	23.3838	1503
LG14	19253120	19254623	LMR	11	28	23.1579	17.9365	1503
LG15	15750113	15751616	LMR	13	13	19.2308	17.437	1503
LG2	3038735	3040238	LMR	19	27	16.7464	20.0431	1503
GL831231-1	2632563	2634066	LMR	3	23	34.375	28.7879	1503
LG12	2157826	2159328	LMR	2	21	56.5217	57.6073	1502
LG18	10291117	10292619	LMR	13	23	26.5823	27.4725	1502
LG19	21757284	21758786	LMR	11	17	5.42169	1.85185	1502
LG2	19955016	19956518	LMR	16	26	19.9234	14.6858	1502
LG20	20188398	20189900	LMR	12	20	15.4255	10.7576	1502
LG7	43013678	43015180	LMR	39	25	20.5288	18.6102	1502
GL831439-1	242174	243676	LMR	3	14	41.8605	43.5294	1502
LG17	26346053	26347554	LMR	29	29	15.748	11.4815	1501
LG11	14689658	14691158	LMR	12	18	25.5034	29.2541	1500
LG23	14510206	14511706	LMR	4	15	27.5	33.0769	1500
LG4	3010522	3012022	LMR	3	14	35.8974	33.3333	1500
LG7	4877440	4878940	LMR	3	16	21.875	23.3333	1500
LG11	16720623	16722122	LMR	38	27	2.51799	0	1499
LG13	19798530	19800029	LMR	21	25	11.5764	14.697	1499
LG17	26640906	26642405	LMR	2	11	0	17.9167	1499
LG8-24	13472266	13473765	LMR	18	23	8.45921	7.89683	1499
LG8-24	17573999	17575498	LMR	13	13	25.5682	14.7863	1499
GL831266-1	278709	280208	LMR	5	19	34.6154	25.7576	1499
LG1	18113168	18114666	LMR	3	11	43.2432	22.2222	1498
LG11	32736178	32737676	LMR	10	12	30.597	28.6276	1498
LG3	13259326	13260824	LMR	3	11	27.5862	32.3633	1498
GL831235-1	259970	261468	LMR	22	23	14.0845	13.1543	1498
LG1	19165800	19167297	LMR	8	18	34.2857	33.0128	1497
LG12	22315135	22316632	LMR	13	14	20.9945	16.4773	1497
LG18	7450389	7451886	LMR	22	27	7.9096	1.51515	1497
LG2	11588808	11590305	LMR	20	16	35.0515	35.8832	1497
LG17	23205560	23207056	LMR	7	15	33.3333	35.5556	1496
LG18	11760062	11761558	LMR	15	23	36.6972	34.7339	1496
LG20	8063278	8064774	LMR	16	22	6.91489	0	1496
LG10	3746437	3747932	LMR	15	27	27.2727	30.2198	1495
LG22	17015025	17016520	LMR	14	29	19.7917	17.4674	1495
LG23	18470121	18471616	LMR	3	9	38.2353	29.0987	1495
LG20	11974434	11975928	LMR	9	12	14.9123	11.6071	1494
LG23	20761646	20763140	LMR	2	11	25	26.9231	1494
LG14	26015436	26016929	LMR	18	17	17.9104	13.7103	1493
LG17	30397358	30398851	LMR	16	27	6.27615	0	1493
LG23	14069465	14070958	LMR	19	23	21.6495	20	1493
LG5	6613525	6615018	LMR	20	29	0	0	1493
LG5	18781847	18783340	LMR	21	25	9.68858	6.36364	1493
LG7	39364463	39365956	LMR	5	17	27.4194	25.8333	1493
LG1	23528262	23529754	LMR	7	13	16.1905	10.5556	1492
LG13	27095444	27096936	LMR	20	20	30.9353	30.0755	1492
LG22	8587294	8588786	LMR	11	12	24.7059	17.8953	1492
LG5	7408946	7410438	LMR	29	24	3.42105	0	1492
GL831690-1	44374	45866	LMR	8	19	30.303	37.7264	1492
GL831184-1	199774	201265	LMR	11	14	22.6744	20.6553	1491
LG3	6833592	6835082	LMR	15	29	9.28382	6.6837	1490
LG13	24069025	24070514	LMR	24	21	14.2045	3.62319	1489
GL831336-1	123808	125297	LMR	4	18	28.7671	34.7801	1489
LG16-21	2294224	2295712	LMR	8	14	29.4737	28.1205	1488
GL831262-1	35064	36552	LMR	8	17	42.3077	40.7973	1488
GL831331-1	1240860	1242348	LMR	6	12	16.2162	19.8633	1488
GL831379-1	632924	634412	LMR	7	19	5.61798	5.55556	1488
LG18	11562405	11563892	LMR	26	24	15.8192	8.90577	1487
LG5	11221156	11222643	LMR	30	26	0.224719	0	1487
GL831444-1	578150	579637	LMR	11	24	23.3129	18.5897	1487
GL831497-1	440075	441562	LMR	7	18	36.3636	36.1538	1487
LG14	28345137	28346623	LMR	18	17	14.0299	7.65152	1486
LG17	19217322	19218808	LMR	13	21	20.1117	16.6667	1486
LG2	10887628	10889114	LMR	4	15	43.3962	34.4988	1486
LG20	9379924	9381410	LMR	18	28	6.22407	0	1486
LG7	15486114	15487600	LMR	13	25	40.113	41.3614	1486
LG14	2629203	2630688	LMR	7	21	29.5455	29.4118	1485
LG14	25041659	25043144	LMR	21	19	20.8	15.0794	1485
LG2	5201792	5203277	LMR	17	20	12.963	10.2564	1485
LG6	18393973	18395458	LMR	8	21	6.42202	6.38889	1485
GL831387-1	508238	509723	LMR	25	27	28.8889	29.3651	1485
LG16-21	11652958	11654442	LMR	11	16	38.172	32.4242	1484
LG18	5375988	5377472	LMR	5	16	30	26.8398	1484
LG2	14812310	14813794	LMR	18	25	8.33333	5.99669	1484
GL831231-1	1370786	1372270	LMR	1	17	80	39.6296	1484
GL831444-1	224854	226338	LMR	8	15	9.17431	4.16667	1484
LG22	5764326	5765809	LMR	21	26	5.03597	0	1483
LG7	22923600	22925083	LMR	29	27	5.84795	0	1483
LG14	2441774	2443256	LMR	36	27	28.4281	29.8542	1482
GL831630-1	135332	136814	LMR	3	16	18.1818	17.9798	1482
LG18	7647141	7648622	LMR	10	15	40.7143	43.1437	1481
LG23	5669910	5671391	LMR	9	15	29.5455	27.0833	1481
LG8-24	17932588	17934068	LMR	13	17	24.6753	23.7319	1480
LG6	2525209	2526688	LMR	6	11	32.9268	32.8934	1479
GL831667-1	117971	119450	LMR	4	26	20.339	22.2222	1479
GL831395-1	501761	503239	LMR	4	8	18.8679	22.7778	1478
LG13	18879503	18880980	LMR	8	17	26.8041	23.5294	1477
LG15	13225452	13226929	LMR	19	22	24.0331	21.8954	1477
LG1	4874702	4876178	LMR	10	15	36.7568	32.9648	1476
LG11	13205502	13206978	LMR	14	18	1.44231	0	1476
LG14	26132948	26134424	LMR	15	14	16.7421	15.7115	1476
LG17	2356444	2357920	LMR	23	26	21.7252	20.2525	1476
LG2	12214660	12216136	LMR	29	28	7.30949	0	1476
LG22	25306260	25307736	LMR	17	22	17.9039	15.1515	1476
LG23	18623392	18624868	LMR	16	22	22.8448	22.5386	1476
LG4	10486449	10487925	LMR	4	15	46.1538	31.1928	1476
LG7	14587310	14588786	LMR	6	11	12.3457	11.0417	1476
LG4	25483705	25485180	LMR	2	6	21.0526	31.0473	1475
LG5	24705148	24706623	LMR	15	18	28.8557	26.9608	1475
LG14	19814486	19815960	LMR	4	8	26.8293	21.6667	1474
LG5	15628318	15629792	LMR	7	10	31.7073	32.9437	1474
GL831491-1	338746	340220	LMR	5	13	3.125	6.66667	1474
LG20	211740	213213	LMR	26	28	3.97878	0	1473
LG11	6199260	6200732	LMR	10	29	19.0083	19.697	1472
LG18	5292088	5293560	LMR	13	24	7.28477	0	1472
LG2	20450464	20451936	LMR	11	20	5.34351	0	1472
LG5	4121042	4122514	LMR	2	4	21.7391	15.8974	1472
LG5	15999658	16001130	LMR	19	15	32.6781	39.2593	1472
LG7	12759246	12760718	LMR	12	18	21.7143	21.8254	1472
LG15	10424040	10425511	LMR	15	23	7.29614	3.91841	1471
LG7	46932843	46934314	LMR	14	26	26.178	28.8573	1471
GL831389-1	571694	573165	LMR	10	15	31.2883	30.8921	1471
LG11	14826218	14827688	LMR	7	6	35.1648	35.0962	1470
LG20	14094184	14095654	LMR	13	25	18.593	23.0921	1470
LG6	25216451	25217920	LMR	14	16	25.1121	28.1672	1469
LG1	18154822	18156290	LMR	4	10	55.3571	37.1739	1468
LG15	26311256	26312724	LMR	4	26	20.8333	24.899	1468
LG4	23076884	23078352	LMR	2	14	27.2727	25.7143	1468
GL831393-1	148582	150050	LMR	4	13	56.0606	43.8095	1468
GL831569-1	222836	224304	LMR	7	28	24.0741	20.7464	1468
LG12	13400402	13401868	LMR	3	11	43.1373	37.3661	1466
LG15	26400676	26402142	LMR	29	26	17.3913	16.6667	1466
LG17	20066494	20067960	LMR	4	11	6.25	10	1466
LG2	11376318	11377784	LMR	5	20	18.5714	2.08333	1466
LG2	19725834	19727300	LMR	14	26	10.7143	8.88889	1466
LG20	3908923	3910389	LMR	9	23	27.3504	29.9841	1466
LG7	300080	301546	LMR	1	0	57.4257	61.194	1466
LG18	14333612	14335077	LMR	17	29	1.48515	0	1465
LG7	45445328	45446793	LMR	18	28	16.4384	8.88889	1465
LG9	6987533	6988998	LMR	13	20	18.9944	19.2068	1465
LG9	18730244	18731709	LMR	9	10	35.9477	36.808	1465
LG1	24324954	24326418	LMR	8	16	26.8817	24.1667	1464
LG14	15872240	15873704	LMR	7	18	20	19.2593	1464
LG5	22716012	22717476	LMR	24	22	18.8776	22.2381	1464
LG7	19016212	19017676	LMR	3	12	12.1212	13.0303	1464
GL831231-1	1447518	1448982	LMR	5	18	23.5294	31.6667	1464
GL831574-1	84182	85646	LMR	18	21	9.38776	1.33333	1464
LG23	6047491	6048954	LMR	21	29	4.93421	0	1463
LG23	6208277	6209740	LMR	2	21	23.8095	25.7576	1463
LG4	10596354	10597817	LMR	19	18	0.395257	0	1463
LG1	12661763	12663225	LMR	7	8	25.8427	25	1462
LG4	20925574	20927036	LMR	16	21	30.9963	31.0019	1462
LG7	23146983	23148445	LMR	19	29	30.3226	32.5036	1462
LG8-24	27365478	27366940	LMR	21	24	28.6713	25.5556	1462
GL831291-1	741762	743224	LMR	3	23	17.6471	30.303	1462
LG1	18269435	18270896	LMR	9	14	21.9178	15.5556	1461
LG4	6672110	6673571	LMR	18	19	8.33333	4.7619	1461
LG11	11971712	11973172	LMR	5	10	29.8507	31.1355	1460
LG13	12476494	12477954	LMR	11	18	19.8529	19.9495	1460
LG15	19317608	19319068	LMR	20	21	9.67742	5.40404	1460
LG6	4098500	4099960	LMR	8	17	26.8817	25.8333	1460
LG12	11167162	11168621	LMR	24	18	24.505	24.4664	1459
GL831359-1	16329	17788	LMR	6	13	35.2113	41.8178	1459
LG1	21910394	21911852	LMR	13	16	9.85401	1.44928	1458
LG12	24754126	24755584	LMR	22	27	20.9375	24.6392	1458
LG19	15229348	15230806	LMR	14	19	25.2475	27.6215	1458
LG4	10776122	10777580	LMR	23	27	26.0073	28.6691	1458
GL831144-1	7273212	7274670	LMR	11	18	21.2121	30.0654	1458
GL831554-1	12125	13582	LMR	3	5	21.6216	24.2424	1457
LG14	2275706	2277162	LMR	11	14	28.4672	32.7015	1456
LG7	43891994	43893450	LMR	3	16	22.8571	19.697	1456
LG9	13622906	13624362	LMR	16	23	14.4144	5.55556	1456
GL831486-1	211780	213236	LMR	1	13	86.6667	36.0317	1456
GL831627-1	216734	218190	LMR	8	10	21.4286	18.8492	1456
LG1	5516859	5518314	LMR	18	22	0	0	1455
LG1	20387502	20388957	LMR	6	11	38.6667	31.8162	1455
LG13	31794933	31796388	LMR	23	18	12.5356	8.92857	1455
LG2	15863806	15865261	LMR	11	16	3.33333	0	1455
LG22	16868564	16870018	LMR	27	19	18.4332	15.0617	1454
LG4	19209714	19211168	LMR	6	10	30.7692	28.6402	1454
LG5	10090672	10092126	LMR	20	23	22.8188	21.9444	1454
LG8-24	20077474	20078928	LMR	23	22	27.3224	26.2821	1454
GL831181-1	1268230	1269684	LMR	3	9	26.3158	28.4382	1454
GL831235-1	1137994	1139448	LMR	21	21	21.1073	20.9768	1454
GL831361-1	993834	995288	LMR	9	23	9.70874	3.33333	1454
GL831391-1	593538	594992	LMR	27	29	22.8324	19.1453	1454
LG19	23380068	23381521	LMR	15	18	14.1667	14.6429	1453
LG4	16678973	16680426	LMR	6	9	33.871	36.0449	1453
LG14	20290558	20292010	LMR	16	21	17.2662	17.7871	1452
LG19	9169208	9170660	LMR	8	19	11.3772	9.41558	1452
LG22	22607878	22609330	LMR	8	18	13.0769	13.8474	1452
LG4	25775942	25777394	LMR	19	27	1.47929	0	1452
LG5	10236082	10237534	LMR	19	14	5.12129	1.5873	1452
LG7	23408184	23409636	LMR	15	13	20.4545	17.3669	1452
LG8-24	18939599	18941051	LMR	8	13	20.6186	17.1429	1452
LG12	14520593	14522044	LMR	7	9	26.2136	15.7343	1451
LG4	1118393	1119844	LMR	15	25	24.4444	25.8645	1451
LG8-24	11293883	11295334	LMR	8	21	22.549	23.7812	1451
GL831387-1	447443	448894	LMR	10	25	40.3226	33.0159	1451
LG12	6541253	6542703	LMR	25	27	2.64901	0	1450
LG12	23684552	23686002	LMR	29	21	5.56745	0	1450
LG14	25441668	25443118	LMR	15	23	18.2609	16.1111	1450
LG19	4057182	4058632	LMR	14	26	22.5275	22.4514	1450
LG22	2763228	2764678	LMR	17	24	0	0	1450
GL831322-1	1453016	1454466	LMR	3	5	13.0435	15.0198	1450
GL831383-1	617566	619016	LMR	25	29	18.5321	19.0879	1450
LG14	18480232	18481681	LMR	3	15	22.5	21.4286	1449
LG7	47813801	47815250	LMR	1	5	55.5556	44.2569	1449
LG15	4364796	4366244	LMR	3	11	16.6667	25.9259	1448
LG19	21750460	21751908	LMR	13	25	17.1598	2.08333	1448
LG2	18124238	18125686	LMR	18	20	17.1315	12.819	1448
LG20	6796288	6797736	LMR	21	26	2.54237	0	1448
LG20	8672786	8674234	LMR	12	11	32.7586	34.9688	1448
LG20	26151086	26152534	LMR	21	27	18.4375	20	1448
LG4	10108086	10109534	LMR	23	28	13.9594	11.5027	1448
GL831288-1	511754	513202	LMR	25	26	20.3647	20.1022	1448
GL831339-1	1031312	1032760	LMR	18	21	31.0714	33.3333	1448
LG12	4801095	4802542	LMR	12	28	27.044	31.5631	1447
LG14	27751490	27752937	LMR	12	17	2.28571	0	1447
LG2	9315964	9317410	LMR	4	6	46	41.6667	1446
LG23	3686278	3687724	LMR	2	9	25.7143	24.7638	1446
LG5	32144518	32145964	LMR	13	26	13.9241	10	1446
LG9	2838340	2839786	LMR	21	27	19.2412	13.0159	1446
GL831608-1	115745	117191	LMR	3	17	45.6522	48.5294	1446
LG11	7637332	7638777	LMR	2	28	17.3913	24.246	1445
LG11	27422092	27423537	LMR	9	20	2.65487	0	1445
LG12	10030378	10031823	LMR	7	15	13.7931	16.2338	1445
LG18	12448328	12449773	LMR	25	28	17.8462	17.1429	1445
LG19	20496047	20497492	LMR	22	22	7.74194	0	1445
LG18	2651618	2653062	LMR	3	16	15.625	16.6667	1444
LG18	6925128	6926572	LMR	13	19	19.3878	26.6667	1444
LG19	20440448	20441892	LMR	14	18	19.2982	25.5585	1444
LG8-24	4023870	4025314	LMR	15	19	22.449	20	1444
LG1	26079507	26080950	LMR	3	12	34.375	25	1443
LG12	18823434	18824877	LMR	20	26	29.9703	34.6522	1443
LG15	10676358	10677801	LMR	33	28	0.155763	0	1443
LG22	5093847	5095290	LMR	3	8	34.1463	29.1667	1443
LG9	14284254	14285697	LMR	12	21	8.1761	8.79022	1443
GL831491-1	124824	126267	LMR	2	11	31.8182	29.3561	1443
LG17	8579174	8580616	LMR	9	15	41.2162	33.8164	1442
LG19	9529084	9530526	LMR	15	21	2.1097	0	1442
LG23	16858035	16859477	LMR	15	22	20.9424	26.3636	1442
LG5	12265974	12267416	LMR	45	29	3.19303	0	1442
LG6	7993874	7995316	LMR	9	20	24.3478	16.25	1442
LG11	6126826	6128266	LMR	10	9	29.1339	29.3057	1440
LG13	20629936	20631376	LMR	27	28	13.7931	12.4542	1440
LG14	1224060	1225500	LMR	7	19	43	41.0256	1440
LG14	17966114	17967554	LMR	15	18	14.2241	19.1453	1440
LG20	9440166	9441606	LMR	11	22	10.8108	10.2564	1440
LG20	22375938	22377378	LMR	17	26	21.3333	24.4993	1440
LG4	6592760	6594200	LMR	14	13	27.9661	26.3353	1440
LG7	12822026	12823466	LMR	13	22	19.0751	20	1440
LG7	33756242	33757682	LMR	11	22	26.4706	30.1248	1440
LG13	13807171	13808610	LMR	15	24	8.82353	2.5641	1439
LG17	10314966	10316405	LMR	8	12	18.2927	18.7105	1439
LG20	25916195	25917634	LMR	20	25	31.7585	27.0267	1439
LG23	15648164	15649603	LMR	7	17	8.62069	8.88889	1439
LG5	8643420	8644859	LMR	22	24	21.5686	20.4868	1439
LG7	49424443	49425882	LMR	3	14	15.1515	16.1538	1439
LG1	14989106	14990544	LMR	4	9	17.3333	21.6893	1438
LG20	5141606	5143044	LMR	22	23	4.12621	1.85185	1438
LG4	25902046	25903484	LMR	3	11	40.625	30	1438
LG1	269361	270798	LMR	14	18	24.8705	30.7576	1437
LG1	18347094	18348531	LMR	32	28	24.5413	28.8889	1437
LG12	22833442	22834879	LMR	10	16	17.9104	8.60806	1437
LG13	17861258	17862695	LMR	14	16	31.25	33.4615	1437
LG2	12744039	12745476	LMR	5	20	32.9545	32.7506	1437
LG23	17017997	17019434	LMR	4	21	24.4444	16.9048	1437
LG18	6599375	6600811	LMR	17	17	28.6713	24.8397	1436
LG5	32350260	32351696	LMR	4	13	11.7647	18.1818	1436
LG8-24	20334194	20335630	LMR	28	26	29.7753	28.4432	1436
GL831231-1	262672	264108	LMR	6	26	28.9157	23.5294	1436
LG19	2533843	2535278	LMR	15	24	1.54639	0	1435
LG2	16405431	16406866	LMR	4	8	45.679	28.1578	1435
GL831387-1	293703	295138	LMR	4	8	40.7407	31.4484	1435
LG1	14060014	14061448	LMR	22	19	38.0313	36.9095	1434
LG23	17432744	17434178	LMR	5	8	47.0588	30.303	1434
LG6	29081880	29083314	LMR	10	11	27.2727	21.0431	1434
LG7	8847414	8848848	LMR	34	27	3.69748	1.5873	1434
GL831338-1	415736	417170	LMR	14	20	28.3654	23.0952	1434
LG15	13897878	13899311	LMR	6	6	37.8049	39.7159	1433
LG15	20656299	20657732	LMR	6	13	22.7273	23.2194	1433
LG14	1522358	1523790	LMR	7	6	36.4486	31.6667	1432
LG23	6211116	6212548	LMR	2	7	0	4.54545	1432
LG4	20860338	20861770	LMR	8	11	28.3186	29.1739	1432
LG6	7401358	7402790	LMR	18	18	35.0711	33.9394	1432
LG7	44255735	44257167	LMR	7	16	33	27.7056	1432
LG8-24	29272949	29274381	LMR	4	11	26.7606	28.9734	1432
GL831310-1	956806	958238	LMR	4	11	30.1887	22.6496	1432
LG23	17049825	17051256	LMR	21	17	6.59341	6.66667	1431
LG6	25750745	25752176	LMR	4	8	20.5882	31.4646	1431
GL831623-1	175890	177321	LMR	2	14	7.69231	19.7436	1431
LG17	11020202	11021632	LMR	23	27	1.25392	0	1430
GL831426-1	126179	127609	LMR	8	21	15.7895	15.2381	1430
GL831821-1	84774	86204	LMR	24	29	2.63158	0	1430
LG7	32100307	32101736	LMR	2	5	23.8095	31.5679	1429
GL831414-1	47965	49394	LMR	6	14	20.9877	27.7778	1429
LG1	5367283	5368711	LMR	15	24	18.75	12.1212	1428
LG1	17584000	17585428	LMR	4	8	29.5455	26.6667	1428
LG11	8878146	8879574	LMR	5	12	36.8421	34.9495	1428
LG11	21431540	21432968	LMR	4	10	25.8621	25.9615	1428
LG12	473468	474896	LMR	21	15	1.44404	0	1428
LG19	1508262	1509690	LMR	15	21	23.6052	23.9116	1428
LG3	6391546	6392974	LMR	8	13	29.8077	34.4476	1428
LG7	42007380	42008808	LMR	12	14	18.4211	19.7222	1428
LG8-24	26584706	26586134	LMR	14	17	13.1579	9.60317	1428
LG8-24	13744003	13745430	LMR	21	20	0	0	1427
LG9	1715575	1717002	LMR	29	27	16.3498	11.8056	1427
GL831393-1	175274	176701	LMR	3	14	27.027	30.4762	1427
LG12	8356096	8357522	LMR	20	19	16.6134	14.1813	1426
LG13	23337854	23339280	LMR	13	15	36.5385	35.8059	1426
LG18	7065808	7067234	LMR	7	8	28.9157	22.2222	1426
LG18	7468472	7469898	LMR	8	7	19.5122	14.5614	1426
LG18	7794746	7796172	LMR	3	11	37.5	22.2222	1426
GL831359-1	742982	744408	LMR	24	25	6.71835	2.38095	1426
LG19	23306466	23307891	LMR	18	15	28.2392	25.3627	1425
GL831311-1	1069801	1071226	LMR	18	18	22.7092	16.1111	1425
GL831339-1	932571	933996	LMR	50	28	2.43309	0.641026	1425
LG22	318882	320306	LMR	14	19	12.6126	12.6754	1424
LG8-24	4575910	4577334	LMR	7	9	30	34.8205	1424
GL831327-1	1183198	1184622	LMR	4	10	18.8679	18.9542	1424
GL831400-1	199450	200874	LMR	3	7	24.4898	32.1212	1424
GL831431-1	176460	177884	LMR	1	1	55.5556	35.1054	1424
GL831488-1	250810	252234	LMR	1	3	74.359	33.8772	1424
LG16-21	18035475	18036898	LMR	23	25	6.23053	0	1423
LG5	9327592	9329015	LMR	28	28	3.64964	0	1423
LG9	14239100	14240523	LMR	9	12	34.2657	33.3333	1423
GL831600-1	66961	68384	LMR	7	22	8.73786	2.5641	1423
GL832000-1	3743	5166	LMR	1	16	90	69.7436	1423
LG12	11743040	11744462	LMR	4	12	44.186	36.1538	1422
LG17	24401366	24402788	LMR	21	26	7.14286	2.96443	1422
LG19	16186324	16187746	LMR	20	27	2.31788	0	1422
[truncated: 63,536 more rows]
