# Supplementary material for: Genome-wide methylation analysis identified sexually dimorphic methylated regions in hybrid tilapia
Source: Sci Rep. 2016 Oct 26;6:35903. doi: 10.1038/srep35903 (PMC5080608; doi:10.1038/srep35903)
Supplement: Supplementary Information [file srep35903-s8.xls]

## Sheet: Supplementary Table 4
Supplementary Table 8. Low methylated regions (LMRs) and Un-methylated regions (UMRs) in female tilapias
chr	start	end	type	Number of covered CpGs (by at least 5 reads) per region	Number of CpGs in the genome per region	mean.meth (%)	median.meth (%)	length
GL831983-1	10454	47031	LMR	7	12	38	37	36577
LG7	3070214	3099080	LMR	26	13	4	0	28866
GL831421-1	647706	675542	LMR	4	17	17	15	27836
GL831418-1	354117	380247	LMR	5	26	16	22	26130
GL831320-1	511368	535506	LMR	3	3	31	29	24138
LG7	17466826	17490511	LMR	2	12	34	40	23685
LG12	22792096	22814129	LMR	6	10	24	27	22033
GL831877-1	50946	72106	LMR	2	27	48	39	21160
GL831489-1	430083	449762	LMR	3	7	20	15	19679
GL831564-1	365	19781	LMR	3	13	36	41	19416
LG17	20850314	20869501	LMR	8	14	10	8	19187
LG12	28064972	28083943	LMR	20	14	6	0	18971
LG16-21	13367886	13385270	LMR	2	25	16	18	17384
GL831668-1	86309	103287	LMR	4	19	28	22	16978
GL831660-1	10462	27304	LMR	2	2	16	26	16842
GL831993-1	18056	34720	LMR	2	7	5	16	16664
GL831217-1	1263720	1280344	LMR	3	8	14	13	16624
LG18	14700025	14716126	LMR	1	6	50	25	16101
GL831868-1	34224	49780	LMR	3	7	20	17	15556
GL831451-1	180114	195498	LMR	3	19	39	40	15384
LG8-24	266560	280170	LMR	2	2	43	53	13610
LG6	35494242	35507139	LMR	4	7	43	30	12897
GL831426-1	293976	306838	LMR	21	23	4	2	12862
GL831465-1	279988	292602	LMR	1	4	71	65	12614
GL832006-1	906	13316	LMR	3	10	61	43	12410
LG17	914634	926723	LMR	1	8	40	27	12089
GL831476-1	388016	399940	LMR	4	15	42	39	11924
GL831397-1	866476	878298	LMR	2	14	4	13	11822
GL831700-1	138006	149396	LMR	5	28	20	0	11390
LG22	9843680	9854990	LMR	3	27	41	44	11310
GL831231-1	1129645	1140660	LMR	2	6	36	33	11015
LG7	1232194	1243156	LMR	1	15	50	33	10962
LG18	22967762	22978438	LMR	2	9	18	31	10676
LG16-21	13308516	13319094	LMR	13	26	7	9	10578
GL831206-1	1708546	1718866	LMR	15	21	6	0	10320
LG23	6017102	6027408	LMR	2	7	34	40	10306
LG13	11246159	11256453	LMR	1	6	69	71	10294
LG4	8158549	8168840	LMR	23	17	5	6	10291
LG8-24	21732	31848	LMR	1	1	69	56	10116
GL831759-1	128364	138406	LMR	7	15	25	34	10042
LG13	15347104	15357028	LMR	1	7	42	50	9924
LG20	18306388	18316309	LMR	3	14	19	24	9921
LG6	405702	415522	LMR	4	16	28	25	9820
LG7	17491024	17500757	LMR	2	12	30	24	9733
LG22	1647568	1656888	LMR	3	10	34	35	9320
GL831310-1	1244157	1253388	LMR	5	25	12	8	9231
GL831533-1	10578	19682	LMR	8	16	33	32	9104
GL831661-1	109801	118798	LMR	2	4	26	37	8997
LG13	28820869	28829812	LMR	4	3	51	38	8943
LG6	35242450	35251338	LMR	1	8	0	1	8888
LG13	8058560	8067382	LMR	1	11	4	23	8822
LG11	21632068	21640819	LMR	1	1	78	79	8751
LG5	4653032	4661652	LMR	4	6	13	15	8620
LG5	20255721	20264327	LMR	1	2	66	31	8606
LG4	9908554	9917147	LMR	3	7	21	20	8593
LG17	576596	585138	LMR	3	20	25	34	8542
LG20	908574	916851	LMR	3	6	41	40	8277
GL831389-1	829372	837498	LMR	2	7	47	48	8126
GL831774-1	4806	12903	LMR	2	19	27	27	8097
LG6	779372	787408	LMR	3	28	25	20	8036
GL831683-1	65554	73421	LMR	2	6	0	14	7867
LG17	24380853	24388704	LMR	5	22	42	39	7851
LG18	22932534	22940344	LMR	3	5	30	36	7810
GL831231-1	2526456	2533901	LMR	1	6	72	34	7445
LG4	5218404	5225592	LMR	3	9	50	47	7188
LG23	17638833	17645976	LMR	2	3	55	39	7143
GL831731-1	40360	47390	LMR	1	12	36	15	7030
LG20	3538189	3545033	LMR	2	8	23	30	6844
GL831599-1	46456	53296	LMR	2	8	20	21	6840
GL831561-1	40222	46992	LMR	1	14	71	33	6770
GL831566-1	92734	99358	LMR	2	18	16	30	6624
LG15	6252954	6259558	LMR	4	22	24	31	6604
LG20	21982240	21988822	LMR	8	16	33	31	6582
LG2	18796536	18802912	LMR	2	14	21	41	6376
GL831491-1	358930	365210	LMR	8	29	38	38	6280
LG5	15999624	16005743	LMR	13	26	24	22	6119
GL831231-1	2537610	2543600	LMR	9	22	23	22	5990
LG8-24	20722476	20728392	LMR	2	8	41	40	5916
LG16-21	32647959	32653739	LMR	10	28	23	17	5780
LG4	6388618	6394362	LMR	2	13	33	38	5744
GL831301-1	441048	446729	LMR	5	8	38	32	5681
GL831461-1	156726	162297	LMR	3	11	46	43	5571
LG14	32293885	32299398	LMR	1	1	66	51	5513
LG23	8144692	8150202	LMR	4	7	19	26	5510
GL831389-1	713398	718740	LMR	1	29	66	73	5342
LG12	22663830	22669128	LMR	3	20	19	21	5298
GL831392-1	83658	88949	LMR	3	15	34	36	5291
GL831541-1	220378	225636	LMR	2	9	31	29	5258
LG22	6887653	6892880	LMR	3	22	45	43	5227
GL831518-1	248119	253324	LMR	3	2	3	9	5205
GL831204-1	123538	128732	LMR	14	28	4	2	5194
LG20	21469540	21474636	LMR	1	4	61	50	5096
LG11	31140442	31145532	LMR	8	12	37	36	5090
LG5	33848182	33853270	LMR	8	29	21	27	5088
GL831921-1	10858	15858	LMR	3	20	35	32	5000
LG7	29529824	29534716	LMR	4	21	46	42	4892
GL831310-1	316774	321664	LMR	10	29	2	2	4890
chrLG3	10890598	10895412	LMR	3	6	52	25	4814
LG5	29380799	29385592	LMR	3	9	6	12	4793
LG22	11203883	11208642	LMR	8	27	31	21	4759
GL831338-1	860278	864980	LMR	3	27	33	28	4702
GL831336-1	134448	139119	LMR	2	22	33	47	4671
LG1	13535840	13540408	LMR	5	29	35	37	4568
LG5	26042212	26046772	LMR	6	22	43	44	4560
GL831465-1	82415	86934	LMR	4	28	21	15	4519
GL831396-1	176458	180974	LMR	2	8	39	29	4516
GL831970-1	44502	48919	LMR	1	15	27	10	4417
LG9	10780818	10785176	LMR	18	18	9	1	4358
LG10	2072686	2077038	LMR	2	14	21	28	4352
LG17	1815687	1820032	LMR	3	12	3	3	4345
LG18	25760880	25765187	LMR	1	1	78	42	4307
LG7	997316	1001612	LMR	3	18	37	30	4296
GL831296-1	92668	96956	LMR	10	22	6	1	4288
LG12	26109416	26113698	LMR	2	26	27	23	4282
LG9	17079221	17083494	LMR	4	29	56	44	4273
LG6	11612561	11616818	LMR	5	7	40	36	4257
LG7	181864	186042	LMR	2	9	29	41	4178
LG2	5419352	5423504	LMR	1	14	50	46	4152
GL831569-1	168451	172580	LMR	9	19	6	0	4129
chrLG3	13820454	13824574	LMR	1	25	0	6	4120
GL831462-1	436308	440428	LMR	5	24	39	39	4120
LG4	10836924	10841018	LMR	8	21	38	40	4094
GL831320-1	608814	612881	LMR	4	21	25	20	4067
GL831422-1	130642	134649	LMR	3	15	27	24	4007
GL831338-1	934991	938964	LMR	4	29	27	27	3973
GL832072-1	20126	24080	LMR	3	24	41	40	3954
GL831371-1	960476	964404	LMR	6	23	17	18	3928
GL831296-1	301536	305453	LMR	2	7	34	39	3917
LG23	13930848	13934762	LMR	3	19	41	38	3914
LG2	19821930	19825798	LMR	8	28	35	38	3868
GL831569-1	52680	56546	LMR	4	29	19	26	3866
LG16-21	17077444	17081240	LMR	10	13	33	32	3796
LG18	25925062	25928858	LMR	2	2	17	23	3796
LG12	9790962	9794736	LMR	15	23	25	26	3774
GL831458-1	415056	418830	LMR	5	16	40	46	3774
LG4	17031303	17035050	LMR	11	27	23	23	3747
GL831491-1	353190	356932	LMR	3	12	47	34	3742
LG1	14776408	14780126	LMR	9	25	38	35	3718
LG14	23218014	23221716	LMR	7	24	29	25	3702
LG15	11807716	11811415	LMR	12	28	11	6	3699
LG23	13840158	13843856	LMR	13	27	20	16	3698
LG6	11183405	11187073	LMR	3	23	50	44	3668
LG8-24	1119268	1122933	LMR	3	6	5	7	3665
LG10	13472568	13476232	LMR	4	24	44	44	3664
LG19	2283210	2286859	LMR	11	16	27	28	3649
GL832082-1	3482	7119	LMR	10	18	26	26	3637
LG11	25575446	25579068	LMR	4	28	19	17	3622
LG1	14784674	14788292	LMR	11	20	25	15	3618
GL831630-1	54016	57633	LMR	15	25	7	0	3617
LG14	3449254	3452866	LMR	6	29	37	35	3612
LG16-21	29430871	29434478	LMR	2	23	33	35	3607
LG18	20889812	20893412	LMR	4	29	31	33	3600
LG7	18985922	18989504	LMR	5	21	36	36	3582
LG17	4258596	4262176	LMR	6	27	40	37	3580
LG6	23750481	23754052	LMR	9	23	0	0	3571
GL831655-1	39003	42560	LMR	2	19	23	31	3557
GL831231-1	1307163	1310716	LMR	2	27	30	30	3553
GL831554-1	11756	15306	LMR	5	25	33	25	3550
LG23	18464899	18468448	LMR	3	26	30	33	3549
GL831736-1	132560	136087	LMR	2	2	0	24	3527
LG17	21598651	21602172	LMR	3	28	12	18	3521
GL831741-1	90210	93724	LMR	9	23	32	32	3514
LG6	3559570	3563070	LMR	6	10	10	14	3500
LG18	22156414	22159901	LMR	3	17	33	32	3487
LG20	30486916	30490394	LMR	1	19	68	39	3478
LG2	15600756	15604231	LMR	3	18	25	34	3475
LG7	8564360	8567828	LMR	4	16	36	37	3468
LG13	27074900	27078362	LMR	1	6	50	56	3462
LG17	4378966	4382394	LMR	3	18	10	12	3428
GL831402-1	765518	768934	LMR	5	25	25	18	3416
GL831181-1	206626	210034	LMR	8	24	11	14	3408
LG14	15457396	15460784	LMR	2	12	25	16	3388
LG12	22025118	22028504	LMR	2	18	28	32	3386
GL831868-1	63032	66418	LMR	7	15	30	34	3386
GL831301-1	1203598	1206978	LMR	6	20	28	36	3380
GL831684-1	136400	139774	LMR	2	16	30	20	3374
LG23	746	4119	LMR	1	28	69	74	3373
GL831359-1	1052275	1055647	LMR	3	27	22	22	3372
GL831235-1	2227358	2230716	LMR	3	19	35	30	3358
LG22	8619671	8623028	LMR	6	9	20	28	3357
LG5	33026200	33029541	LMR	10	20	37	34	3341
LG22	16099422	16102756	LMR	2	27	30	36	3334
LG15	11544206	11547536	LMR	3	18	34	22	3330
GL831291-1	1232820	1236148	LMR	2	10	35	33	3328
LG1	9000934	9004256	LMR	1	3	75	49	3322
LG2	15287428	15290738	LMR	13	27	20	21	3310
LG23	6190854	6194157	LMR	2	7	12	32	3303
LG17	4715198	4718486	LMR	2	12	30	15	3288
LG19	10877652	10880940	LMR	3	21	23	41	3288
GL831144-1	1410321	1413600	LMR	7	25	16	17	3279
LG16-21	26445152	26448418	LMR	3	25	39	39	3266
LG6	23617873	23621128	LMR	3	22	0	0	3255
GL831313-1	615472	618724	LMR	5	22	33	42	3252
LG23	5114768	5118016	LMR	6	16	40	37	3248
GL831978-1	9566	12797	LMR	3	13	19	20	3231
LG14	17905183	17908394	LMR	6	22	30	29	3211
LG18	22343800	22347010	LMR	3	26	18	17	3210
GL831354-1	726690	729898	LMR	3	24	18	25	3208
LG8-24	2610300	2613507	LMR	2	15	29	42	3207
LG16-21	11654506	11657712	LMR	4	28	36	34	3206
LG2	22787694	22790898	LMR	2	21	38	31	3204
LG23	18423376	18426579	LMR	8	29	24	24	3203
LG19	5581846	5585034	LMR	3	20	17	17	3188
LG9	17355786	17358964	LMR	16	27	29	24	3178
LG1	28624349	28627500	LMR	7	15	29	24	3151
chrLG3	2722006	2725146	LMR	2	24	47	49	3140
chrLG3	2380454	2383590	LMR	16	28	24	24	3136
LG9	11175412	11178546	LMR	20	24	33	32	3134
GL831288-1	1275822	1278954	LMR	3	16	29	28	3132
LG22	14007802	14010930	LMR	3	11	30	31	3128
LG7	1841230	1844356	LMR	3	10	44	39	3126
GL831296-1	195368	198492	LMR	2	9	47	43	3124
LG15	10046061	10049184	LMR	2	7	38	32	3123
LG12	5651092	5654214	LMR	4	23	19	17	3122
GL831301-1	1681245	1684362	LMR	3	22	47	27	3117
LG8-24	27668350	27671460	LMR	7	27	31	26	3110
GL832178-1	12610	15716	LMR	3	16	40	34	3106
LG12	14573752	14576838	LMR	4	26	43	33	3086
LG13	1302258	1305336	LMR	3	21	38	46	3078
LG14	20528100	20531160	LMR	4	17	32	21	3060
LG7	32384707	32387758	LMR	3	21	36	35	3051
GL831668-1	141258	144306	LMR	1	28	50	26	3048
GL831854-1	20976	24024	LMR	4	4	55	36	3048
LG12	29178168	29181213	LMR	5	27	40	43	3045
LG19	8419132	8422173	LMR	7	19	38	37	3041
GL832247-1	387	3422	LMR	3	4	33	30	3035
GL831395-1	881945	884969	LMR	3	12	41	33	3024
GL831291-1	315603	318608	LMR	2	18	16	23	3005
LG7	300080	303084	LMR	3	2	59	51	3004
LG19	18534085	18537088	LMR	3	10	35	36	3003
GL831746-1	63308	66310	LMR	2	6	41	43	3002
GL832474-1	3796	6797	LMR	3	6	54	39	3001
LG22	15456026	15459024	LMR	2	22	17	15	2998
LG17	11571508	11574504	LMR	3	16	54	48	2996
LG9	2411984	2414978	LMR	4	16	34	36	2994
LG11	24095823	24098816	LMR	13	21	21	22	2993
GL831231-1	2697057	2700050	LMR	4	14	29	26	2993
LG19	8648628	8651613	LMR	9	29	39	39	2985
GL831699-1	32434	35418	LMR	5	19	38	26	2984
GL831338-1	1063122	1066104	LMR	2	3	30	36	2982
GL831493-1	43600	46580	LMR	1	22	100	55	2980
GL831548-1	210872	213852	LMR	2	17	18	13	2980
LG14	24859579	24862556	LMR	6	25	28	25	2977
LG18	20915986	20918960	LMR	8	26	25	24	2974
LG20	8753806	8756778	LMR	16	23	11	12	2972
LG2	18081162	18084132	LMR	7	17	13	6	2970
GL831231-1	1078102	1081068	LMR	3	25	23	23	2966
LG22	1430800	1433764	LMR	9	22	31	35	2964
LG5	32521166	32524128	LMR	2	20	25	24	2962
LG18	21049722	21052676	LMR	7	21	24	15	2954
GL831320-1	495544	498497	LMR	4	15	22	20	2953
LG23	13990175	13993125	LMR	7	15	36	32	2950
LG22	16063145	16066094	LMR	2	9	19	24	2949
LG9	9422653	9425596	LMR	9	27	20	19	2943
LG14	8543570	8546512	LMR	5	14	57	49	2942
LG17	491084	494026	LMR	2	12	13	29	2942
LG17	24541542	24544482	LMR	12	27	3	8	2940
LG16-21	22112793	22115730	LMR	5	15	18	19	2937
LG15	2830958	2833892	LMR	7	26	31	23	2934
GL831500-1	6552	9486	LMR	1	17	63	41	2934
GL831204-1	2841115	2844048	LMR	8	29	25	25	2933
LG13	32637898	32640830	LMR	2	20	18	22	2932
GL831883-1	1712	4644	LMR	1	12	72	58	2932
LG18	19232130	19235060	LMR	19	29	14	14	2930
LG7	31327724	31330654	LMR	6	19	40	33	2930
LG18	23767280	23770207	LMR	2	23	19	35	2927
GL831204-1	3332167	3335094	LMR	2	21	39	35	2927
LG8-24	16639416	16642342	LMR	7	27	27	27	2926
LG16-21	7229979	7232904	LMR	7	22	27	26	2925
LG18	15461068	15463992	LMR	1	1	41	58	2924
LG12	11760974	11763890	LMR	8	28	20	13	2916
LG7	7551313	7554228	LMR	5	20	35	36	2915
LG19	8435636	8438549	LMR	15	26	34	34	2913
LG7	10128995	10131896	LMR	9	15	17	18	2901
LG11	27090346	27093239	LMR	23	28	12	9	2893
LG17	16421494	16424386	LMR	2	11	50	34	2892
LG13	30531532	30534422	LMR	13	28	16	21	2890
LG4	2330284	2333170	LMR	2	10	16	20	2886
LG11	27036339	27039224	LMR	12	29	35	37	2885
LG7	41421534	41424416	LMR	7	23	35	38	2882
GL831489-1	378731	381612	LMR	4	27	34	37	2881
GL831935-1	358	3237	LMR	2	24	27	38	2879
LG15	24345950	24348828	LMR	5	29	28	25	2878
LG4	6034007	6036884	LMR	5	21	21	12	2877
GL831354-1	282704	285578	LMR	1	2	100	35	2874
LG14	18519470	18522342	LMR	4	18	32	38	2872
LG18	17684875	17687742	LMR	3	24	15	22	2867
GL831672-1	12322	15185	LMR	2	29	30	38	2863
LG15	9760346	9763208	LMR	12	24	28	29	2862
GL831426-1	150040	152902	LMR	6	24	18	22	2862
LG11	12972230	12975089	LMR	17	28	19	19	2859
GL831310-1	1139605	1142460	LMR	8	18	40	39	2855
GL831518-1	32346	35189	LMR	1	27	71	25	2843
LG16-21	21246822	21249640	LMR	14	29	5	0	2818
LG19	8653120	8655937	LMR	7	28	30	40	2817
LG12	2585008	2587823	LMR	7	20	20	26	2815
LG18	21145135	21147948	LMR	4	14	27	25	2813
LG8-24	1299072	1301882	LMR	5	18	38	40	2810
LG7	16848470	16851278	LMR	6	24	2	3	2808
LG5	1567982	1570789	LMR	17	21	20	20	2807
LG2	11963485	11966289	LMR	1	28	50	73	2804
LG16-21	23351944	23354747	LMR	17	20	13	9	2803
LG1	18216312	18219108	LMR	14	26	38	42	2796
LG15	26485960	26488755	LMR	2	21	28	28	2795
GL831389-1	795135	797930	LMR	1	5	90	70	2795
GL831783-1	70749	73540	LMR	5	29	43	42	2791
GL831331-1	794516	797304	LMR	10	29	18	14	2788
LG12	4011586	4014373	LMR	3	16	44	32	2787
LG17	9175992	9178774	LMR	7	29	12	9	2782
LG7	21938792	21941572	LMR	3	21	26	34	2780
LG11	26798398	26801174	LMR	9	27	28	22	2776
LG14	27204902	27207678	LMR	13	24	25	24	2776
LG9	15425290	15428066	LMR	2	25	14	21	2776
LG16-21	12596862	12599634	LMR	5	8	52	48	2772
GL831636-1	117	2888	LMR	3	14	10	14	2771
LG13	25685548	25688314	LMR	10	24	14	13	2766
LG22	8581705	8584466	LMR	13	23	17	18	2761
GL832507-1	3554	6311	LMR	24	27	21	12	2757
LG7	23884455	23887211	LMR	6	21	28	27	2756
GL831313-1	253186	255940	LMR	2	8	14	27	2754
GL831397-1	182892	185646	LMR	2	21	39	44	2754
LG12	11435253	11438005	LMR	6	26	41	30	2752
GL831309-1	121874	124626	LMR	14	29	23	23	2752
LG16-21	3798173	3800924	LMR	11	21	25	26	2751
chrLG3	16164248	16166998	LMR	1	15	27	34	2750
GL831331-1	118149	120896	LMR	4	26	36	37	2747
LG16-21	9288184	9290929	LMR	24	27	32	32	2745
LG16-21	22088526	22091271	LMR	7	21	28	26	2745
chrLG3	3496206	3498946	LMR	1	17	90	80	2740
LG17	22972233	22974972	LMR	2	29	21	12	2739
GL831264-1	703514	706252	LMR	7	27	36	32	2738
GL831767-1	40282	43020	LMR	5	19	28	16	2738
LG7	18829826	18832561	LMR	2	18	45	38	2735
LG8-24	1477290	1480022	LMR	5	25	11	14	2732
LG11	15225156	15227887	LMR	3	29	36	25	2731
LG18	319207	321934	LMR	9	24	29	27	2727
GL831598-1	150530	153253	LMR	4	20	25	27	2723
LG17	27287110	27289832	LMR	9	29	11	0	2722
LG18	11298138	11300860	LMR	2	22	30	48	2722
LG16-21	12911083	12913800	LMR	3	28	39	37	2717
GL831343-1	372978	375694	LMR	5	25	16	23	2716
LG16-21	27062378	27065089	LMR	4	26	15	15	2711
GL831184-1	3085438	3088148	LMR	7	21	32	43	2710
LG22	2854860	2857568	LMR	4	23	36	30	2708
LG18	24724558	24727262	LMR	1	19	60	50	2704
LG12	34277332	34280032	LMR	1	2	80	51	2700
LG14	8185938	8188636	LMR	2	18	0	18	2698
GL831264-1	707246	709944	LMR	7	20	33	34	2698
LG18	25288628	25291321	LMR	12	27	0	0	2693
LG13	27946646	27949334	LMR	4	17	48	39	2688
LG6	28146090	28148778	LMR	4	10	41	41	2688
GL831533-1	156868	159555	LMR	2	5	37	41	2687
GL831235-1	259904	262590	LMR	18	29	12	12	2686
GL831868-1	54218	56903	LMR	3	12	22	25	2685
LG5	20855926	20858608	LMR	14	24	25	21	2682
GL831813-1	82638	85320	LMR	2	19	25	34	2682
GL831791-1	100204	102884	LMR	4	23	25	18	2680
LG4	16678476	16681153	LMR	7	25	26	22	2677
LG22	9817184	9819852	LMR	15	28	16	10	2668
LG17	17197122	17199786	LMR	8	25	27	30	2664
GL831351-1	1111658	1114317	LMR	3	22	21	23	2659
LG7	32254762	32257419	LMR	5	28	20	28	2657
chrLG3	16215176	16217830	LMR	1	29	65	77	2654
LG2	14619420	14622072	LMR	6	28	17	25	2652
LG7	37751404	37754056	LMR	3	26	40	38	2652
LG13	29619796	29622447	LMR	4	6	36	33	2651
LG17	3577366	3580016	LMR	12	28	34	34	2650
LG4	8187088	8189736	LMR	15	28	21	16	2648
LG6	25753085	25755732	LMR	3	19	44	40	2647
LG14	13419326	13421970	LMR	9	20	39	37	2644
LG17	10313958	10316600	LMR	16	25	10	8	2642
GL831375-1	748392	751030	LMR	5	24	35	42	2638
GL831359-1	58126	60762	LMR	8	20	30	34	2636
GL831909-1	56486	59120	LMR	2	13	3	10	2634
GL831567-1	67258	69890	LMR	3	11	36	32	2632
GL831569-1	276213	278845	LMR	1	8	60	70	2632
LG4	10596340	10598971	LMR	13	24	0	0	2631
GL831395-1	501180	503805	LMR	3	19	42	41	2625
LG1	22300296	22302920	LMR	26	25	14	11	2624
LG19	19823078	19825698	LMR	10	24	17	21	2620
GL831877-1	35530	38148	LMR	3	18	21	21	2618
GL831206-1	2520861	2523478	LMR	11	24	5	1	2617
GL831206-1	1461392	1464008	LMR	5	12	29	34	2616
LG15	10717968	10720581	LMR	5	25	24	30	2613
GL831301-1	42034	44647	LMR	14	25	21	25	2613
LG4	7260620	7263230	LMR	2	17	34	31	2610
GL831418-1	380521	383126	LMR	7	23	17	12	2605
LG11	23944684	23947286	LMR	8	26	19	12	2602
LG1	21410315	21412916	LMR	24	28	9	9	2601
LG13	31797604	31800205	LMR	7	29	23	21	2601
LG13	27717285	27719882	LMR	6	29	25	23	2597
LG18	423096	425690	LMR	7	16	38	27	2594
GL832044-1	11806	14400	LMR	14	20	19	19	2594
LG8-24	3350186	3352776	LMR	2	16	25	35	2590
GL831181-1	2857003	2859591	LMR	3	20	29	33	2588
GL831564-1	46124	48711	LMR	7	23	30	30	2587
LG23	18412520	18415106	LMR	3	26	47	48	2586
LG14	7346227	7348812	LMR	3	14	38	46	2585
LG7	5491454	5494039	LMR	14	29	21	23	2585
LG7	15618846	15621430	LMR	8	27	29	15	2584
LG1	25702016	25704595	LMR	3	17	50	45	2579
LG5	19643071	19645645	LMR	2	17	33	35	2574
LG9	15962050	15964621	LMR	3	21	27	22	2571
GL831897-1	71528	74088	LMR	3	7	48	45	2560
LG18	20387255	20389814	LMR	3	23	32	25	2559
LG1	30292542	30295100	LMR	2	23	5	14	2558
LG17	859988	862546	LMR	6	23	11	14	2558
LG20	12567941	12570498	LMR	4	28	26	28	2557
GL831301-1	217919	220474	LMR	18	28	6	0	2555
LG20	24955920	24958474	LMR	12	16	23	24	2554
LG6	11155488	11158038	LMR	7	20	41	9	2550
LG7	45952884	45955434	LMR	5	21	30	28	2550
LG7	11198078	11200627	LMR	6	21	28	28	2549
LG8-24	19560938	19563486	LMR	5	21	31	30	2548
LG14	8591072	8593618	LMR	2	21	19	19	2546
LG7	7722668	7725210	LMR	15	19	35	37	2542
GL831184-1	230350	232890	LMR	6	22	24	24	2540
GL831288-1	749099	751637	LMR	7	22	10	13	2538
LG23	4351450	4353984	LMR	10	25	16	10	2534
LG7	4908432	4910964	LMR	5	14	30	32	2532
GL831854-1	86511	89043	LMR	2	8	47	36	2532
LG1	13073547	13076076	LMR	13	24	32	37	2529
GL831206-1	2148933	2151460	LMR	4	12	20	27	2527
LG6	32583566	32586092	LMR	16	25	15	9	2526
LG13	26718298	26720816	LMR	12	27	35	40	2518
LG19	10861552	10864064	LMR	7	25	11	0	2512
GL832067-1	10552	13064	LMR	3	8	17	16	2512
GL831336-1	702250	704761	LMR	2	6	25	24	2511
LG2	14941760	14944270	LMR	9	26	28	26	2510
LG9	3900390	3902900	LMR	18	27	9	4	2510
GL831546-1	263314	265822	LMR	2	3	48	33	2508
LG13	27115506	27118012	LMR	12	26	3	0	2506
GL831294-1	1400988	1403494	LMR	2	27	20	30	2506
GL831961-1	2144	4650	LMR	10	27	23	25	2506
LG11	10686517	10689022	LMR	17	25	30	26	2505
LG23	11991368	11993872	LMR	10	22	17	11	2504
LG2	15227818	15230318	LMR	16	26	27	30	2500
LG23	3032751	3035246	LMR	7	17	37	32	2495
LG18	22260581	22263074	LMR	14	21	23	24	2493
GL831144-1	5214240	5216730	LMR	4	25	50	43	2490
LG9	11246714	11249202	LMR	5	9	39	40	2488
LG5	31962900	31965386	LMR	8	19	41	39	2486
LG7	20172766	20175252	LMR	21	25	30	29	2486
GL831269-1	1727128	1729612	LMR	6	15	51	46	2484
LG18	6482190	6484672	LMR	9	28	20	20	2482
GL831262-1	730110	732590	LMR	3	25	38	37	2480
LG12	11204770	11207249	LMR	10	19	31	27	2479
LG19	20417265	20419744	LMR	1	17	40	60	2479
GL831394-1	611694	614173	LMR	2	29	28	24	2479
LG1	27651182	27653660	LMR	12	25	15	18	2478
LG7	8651931	8654407	LMR	4	20	22	25	2476
LG1	9284256	9286730	LMR	3	27	37	33	2474
LG20	8062874	8065346	LMR	8	27	17	10	2472
LG14	6624370	6626840	LMR	6	21	34	24	2470
GL831369-1	799494	801964	LMR	3	3	17	24	2470
GL831743-1	12268	14736	LMR	2	3	50	55	2468
LG10	12391275	12393742	LMR	6	16	25	23	2467
LG4	7935414	7937880	LMR	7	20	33	27	2466
LG8-24	7752	10214	LMR	2	4	16	22	2462
GL831531-1	178376	180837	LMR	5	8	41	47	2461
LG10	3558080	3560540	LMR	7	26	28	28	2460
LG14	30534389	30536845	LMR	4	18	49	42	2456
LG7	7557690	7560145	LMR	3	20	25	28	2455
LG4	19689268	19691721	LMR	24	28	26	23	2453
GL831206-1	2336692	2339144	LMR	9	26	15	16	2452
LG16-21	20333477	20335928	LMR	9	20	28	30	2451
LG7	22370052	22372503	LMR	6	19	18	14	2451
LG2	18669258	18671708	LMR	3	27	22	24	2450
LG7	31653304	31655752	LMR	9	27	32	26	2448
LG13	25533662	25536108	LMR	2	25	45	38	2446
GL831409-1	461415	463860	LMR	3	15	44	41	2445
LG13	32180170	32182612	LMR	3	19	16	19	2442
LG5	10235114	10237556	LMR	11	22	12	11	2442
LG23	18191378	18193818	LMR	3	11	48	42	2440
LG1	22295576	22298015	LMR	18	16	17	8	2439
LG7	7601776	7604212	LMR	3	6	45	49	2436
LG7	32100580	32103015	LMR	4	18	33	29	2435
LG7	41612392	41614826	LMR	12	21	15	17	2434
LG13	26175119	26177550	LMR	3	12	20	27	2431
GL831310-1	853627	856056	LMR	18	27	16	15	2429
LG14	12671516	12673942	LMR	6	17	41	43	2426
LG7	34784540	34786965	LMR	5	18	27	29	2425
GL831251-1	1090836	1093256	LMR	9	22	25	22	2420
LG13	25409654	25412067	LMR	6	12	31	24	2413
LG20	8329440	8331852	LMR	4	19	34	30	2412
LG7	9406022	9408434	LMR	2	11	28	30	2412
LG13	7741896	7744306	LMR	1	15	18	38	2410
GL831231-1	1446444	1448854	LMR	4	26	45	37	2410
LG12	15210578	15212986	LMR	18	27	5	1	2408
LG7	11230036	11232443	LMR	11	16	15	10	2407
LG13	31281502	31283906	LMR	8	19	18	39	2404
LG15	4362978	4365382	LMR	3	19	41	39	2404
chrLG3	6868958	6871360	LMR	3	20	28	28	2402
GL831206-1	1566169	1568567	LMR	6	20	22	19	2398
LG12	3865921	3868316	LMR	7	11	0	0	2395
LG6	4097563	4099958	LMR	6	27	14	12	2395
LG6	13782002	13784396	LMR	16	26	3	1	2394
LG12	13613183	13615576	LMR	6	22	38	34	2393
GL831444-1	48049	50442	LMR	11	16	21	22	2393
LG6	22017074	22019466	LMR	15	27	27	23	2392
LG7	12078934	12081326	LMR	19	28	8	5	2392
GL831367-1	1025734	1028125	LMR	1	1	50	26	2391
GL831569-1	324748	327138	LMR	2	16	0	9	2390
LG7	9346052	9348440	LMR	3	11	19	20	2388
LG5	37300880	37303266	LMR	6	27	14	14	2386
LG5	35544754	35547138	LMR	3	26	41	42	2384
LG11	23243210	23245589	LMR	2	15	13	20	2379
LG6	24363790	24366166	LMR	6	3	33	37	2376
LG11	32288052	32290427	LMR	5	16	24	27	2375
LG14	28256035	28258406	LMR	4	11	30	28	2371
LG18	23696185	23698556	LMR	12	22	23	20	2371
LG22	12846104	12848471	LMR	7	19	19	18	2367
GL831273-1	1373542	1375908	LMR	9	29	32	30	2366
LG18	26084688	26087053	LMR	1	3	72	33	2365
LG5	22870241	22872606	LMR	3	13	28	33	2365
GL831239-1	1941542	1943907	LMR	3	20	28	27	2365
LG13	4116032	4118396	LMR	14	27	10	5	2364
LG17	6996842	6999205	LMR	5	19	36	31	2363
LG10	6284168	6286528	LMR	10	24	24	20	2360
LG14	13551583	13553943	LMR	9	28	25	26	2360
LG18	22166386	22168746	LMR	4	29	33	40	2360
LG13	25892562	25894920	LMR	11	20	25	20	2358
GL831251-1	1648330	1650688	LMR	7	13	12	7	2358
GL831306-1	649318	651676	LMR	6	23	30	28	2358
LG18	22274501	22276858	LMR	14	29	14	8	2357
GL831361-1	418981	421338	LMR	4	18	25	28	2357
GL831313-1	18842	21198	LMR	2	12	36	25	2356
LG5	1811140	1813495	LMR	2	2	31	33	2355
LG7	4572137	4574492	LMR	2	24	43	48	2355
LG9	14022000	14024354	LMR	12	28	34	34	2354
LG16-21	11636224	11638575	LMR	12	26	29	33	2351
LG6	20780435	20782784	LMR	15	28	14	14	2349
LG8-24	10798535	10800884	LMR	16	29	17	17	2349
LG17	21234474	21236822	LMR	25	29	2	0	2348
GL831421-1	51820	54168	LMR	9	18	26	30	2348
LG14	20752510	20754857	LMR	18	27	28	29	2347
LG18	483776	486122	LMR	2	13	23	33	2346
LG4	22408512	22410858	LMR	8	18	19	16	2346
GL831235-1	2510598	2512944	LMR	7	20	42	37	2346
LG19	7799068	7801411	LMR	4	23	40	40	2343
LG5	17049198	17051541	LMR	5	24	32	38	2343
LG7	41925433	41927775	LMR	3	15	45	47	2342
LG13	27154180	27156521	LMR	4	17	36	37	2341
LG17	31548268	31550609	LMR	3	14	28	30	2341
LG2	19043370	19045711	LMR	12	24	36	32	2341
LG16-21	10055288	10057626	LMR	5	22	40	36	2338
LG4	6055172	6057510	LMR	7	15	24	24	2338
LG18	23141560	23143897	LMR	3	18	32	30	2337
LG4	3383202	3385537	LMR	3	20	45	48	2335
GL831396-1	548067	550402	LMR	2	14	25	35	2335
LG4	20540593	20542926	LMR	17	27	19	21	2333
LG4	20529000	20531330	LMR	13	24	40	40	2330
LG5	9765002	9767330	LMR	14	22	10	0	2328
GL831877-1	30044	32372	LMR	2	10	25	33	2328
LG22	24659014	24661340	LMR	3	14	23	21	2326
LG8-24	1523164	1525490	LMR	20	29	24	27	2326
GL831206-1	2110958	2113284	LMR	3	25	35	38	2326
GL831741-1	59762	62088	LMR	16	21	5	1	2326
LG16-21	12607185	12609510	LMR	15	29	29	33	2325
LG23	6829675	6832000	LMR	6	17	24	16	2325
LG22	946028	948352	LMR	3	25	42	40	2324
LG8-24	27896024	27898348	LMR	17	21	22	20	2324
GL831817-1	91422	93746	LMR	3	5	24	22	2324
LG5	18242405	18244728	LMR	14	24	19	16	2323
LG7	38345769	38348092	LMR	1	10	60	36	2323
GL831296-1	64553	66876	LMR	5	6	40	36	2323
LG20	28093128	28095450	LMR	21	27	2	0	2322
LG9	14190414	14192736	LMR	26	29	24	26	2322
LG14	23205256	23207575	LMR	20	21	22	23	2319
LG19	8886782	8889096	LMR	23	28	0	0	2314
LG23	3901806	3904118	LMR	2	16	31	29	2312
LG2	10236082	10238392	LMR	8	23	8	5	2310
LG22	2762856	2765166	LMR	14	29	2	0	2310
GL831575-1	3460	5770	LMR	3	14	32	40	2310
LG6	26783740	26786048	LMR	8	8	46	47	2308
LG7	40844511	40846819	LMR	4	28	24	28	2308
LG5	17154587	17156894	LMR	3	27	22	13	2307
LG17	2521213	2523518	LMR	10	27	19	22	2305
chrLG3	7180677	7182982	LMR	6	26	24	21	2305
LG17	19326765	19329066	LMR	5	21	35	34	2301
LG23	14654041	14656342	LMR	6	24	29	36	2301
GL831206-1	807222	809523	LMR	8	25	39	39	2301
GL831607-1	186772	189070	LMR	5	23	48	39	2298
LG1	21907848	21910144	LMR	4	14	30	25	2296
LG2	7403854	7406150	LMR	7	13	22	22	2296
LG7	41168364	41170660	LMR	12	28	20	17	2296
LG2	16982420	16984715	LMR	7	15	17	16	2295
LG8-24	18109242	18111536	LMR	12	27	5	0	2294
LG6	3762424	3764717	LMR	6	17	30	32	2293
LG8-24	4708419	4710711	LMR	4	29	32	23	2292
LG18	23957783	23960074	LMR	4	12	26	20	2291
LG12	13484033	13486323	LMR	5	29	31	30	2290
LG7	31905634	31907924	LMR	14	28	14	9	2290
GL831231-1	1188374	1190664	LMR	3	16	45	41	2290
GL831554-1	62378	64668	LMR	2	8	34	44	2290
GL831327-1	1182283	1184572	LMR	2	13	0	7	2289
GL831338-1	200208	202497	LMR	5	20	38	48	2289
LG14	26015678	26017966	LMR	9	20	27	27	2288
GL831415-1	741478	743766	LMR	2	20	26	17	2288
LG13	27310706	27312992	LMR	2	23	31	25	2286
LG16-21	19824470	19826756	LMR	3	12	45	45	2286
LG20	22230146	22232432	LMR	7	23	39	33	2286
LG7	5944446	5946731	LMR	5	23	29	31	2285
LG20	12200634	12202918	LMR	14	24	13	18	2284
GL831835-1	51364	53648	LMR	18	27	13	7	2284
LG12	8254958	8257240	LMR	5	26	32	34	2282
LG23	18094127	18096408	LMR	3	8	53	45	2281
LG7	21822429	21824710	LMR	10	22	18	13	2281
LG6	31738797	31741074	LMR	1	16	70	28	2277
GL831206-1	2647408	2649685	LMR	4	20	30	22	2277
LG12	25834524	25836800	LMR	26	23	0	0	2276
LG22	3548768	3551044	LMR	10	27	28	23	2276
LG5	14066660	14068936	LMR	2	12	19	27	2276
LG17	12142874	12145148	LMR	4	18	45	41	2274
GL831206-1	1056532	1058806	LMR	9	24	34	24	2274
LG8-24	19840741	19843014	LMR	8	22	18	13	2273
GL831450-1	31712	33984	LMR	6	13	47	41	2272
LG5	14514328	14516598	LMR	3	17	30	24	2270
GL831285-1	247666	249936	LMR	3	15	19	20	2270
LG11	28160206	28162474	LMR	1	9	92	37	2268
LG2	18655964	18658231	LMR	8	25	3	0	2267
LG1	23075115	23077379	LMR	7	29	7	0	2264
LG10	5365584	5367848	LMR	18	23	20	20	2264
LG14	917152	919416	LMR	6	23	26	29	2264
LG19	10454809	10457071	LMR	12	29	6	0	2262
GL831681-1	20314	22576	LMR	1	3	80	52	2262
LG11	13205019	13207280	LMR	3	23	20	20	2261
LG18	219543	221804	LMR	3	13	30	30	2261
LG2	1372804	1375065	LMR	3	23	42	41	2261
LG12	12902194	12904454	LMR	9	17	35	39	2260
LG8-24	12603290	12605550	LMR	16	27	3	1	2260
GL831206-1	905478	907736	LMR	8	27	10	0	2258
LG1	21433064	21435321	LMR	6	16	31	23	2257
LG17	26383176	26385432	LMR	5	12	37	36	2256
LG2	6900610	6902866	LMR	4	24	32	33	2256
LG9	15033274	15035530	LMR	27	29	5	0	2256
GL831343-1	259657	261913	LMR	2	13	19	37	2256
LG10	8444042	8446296	LMR	3	8	40	37	2254
LG6	8917168	8919422	LMR	2	4	25	29	2254
LG6	27099216	27101470	LMR	16	22	1	0	2254
LG7	9162688	9164942	LMR	7	12	30	33	2254
GL831462-1	406773	409026	LMR	7	13	32	38	2253
LG17	17368580	17370829	LMR	2	22	27	35	2249
LG13	18227084	18229331	LMR	5	16	14	23	2247
GL831301-1	1543800	1546046	LMR	7	27	17	22	2246
GL831462-1	325222	327466	LMR	6	14	46	33	2244
LG1	9804873	9807116	LMR	2	21	33	42	2243
GL831699-1	41460	43703	LMR	3	10	36	38	2243
LG23	8331138	8333378	LMR	25	29	4	0	2240
LG2	10340784	10343022	LMR	12	22	35	30	2238
LG20	19029752	19031990	LMR	8	27	13	12	2238
LG9	5412261	5414499	LMR	5	23	20	17	2238
GL831371-1	857910	860145	LMR	9	24	25	22	2235
LG20	19521662	19523895	LMR	1	15	90	67	2233
LG4	17035768	17038001	LMR	6	11	31	23	2233
LG11	15997262	15999494	LMR	6	25	40	43	2232
LG13	7934880	7937112	LMR	22	29	2	0	2232
LG7	29237143	29239375	LMR	6	23	27	23	2232
GL831206-1	1571866	1574098	LMR	9	19	26	17	2232
GL832048-1	17430	19662	LMR	3	24	20	21	2232
LG9	17507355	17509586	LMR	8	14	20	21	2231
LG23	18084204	18086434	LMR	2	25	19	28	2230
LG6	24557534	24559764	LMR	7	20	22	28	2230
LG9	16423678	16425908	LMR	3	21	16	23	2230
LG13	28245170	28247399	LMR	8	24	25	24	2229
GL831301-1	1240424	1242651	LMR	3	16	50	48	2227
LG17	10634588	10636814	LMR	3	8	19	28	2226
LG22	19351528	19353753	LMR	4	13	36	35	2225
GL831301-1	416865	419090	LMR	7	16	32	32	2225
GL831296-1	1417558	1419782	LMR	3	10	29	26	2224
LG11	11986170	11988392	LMR	6	14	30	34	2222
LG8-24	26583912	26586134	LMR	13	24	19	19	2222
GL831419-1	443307	445528	LMR	2	25	26	25	2221
LG20	7703362	7705582	LMR	10	27	29	24	2220
LG11	21466606	21468825	LMR	14	20	20	20	2219
GL831306-1	293578	295796	LMR	15	28	17	16	2218
LG14	26680744	26682958	LMR	19	25	13	11	2214
LG19	15098520	15100734	LMR	7	29	12	17	2214
LG15	10713642	10715854	LMR	11	24	8	1	2212
LG17	12070966	12073178	LMR	1	8	71	55	2212
LG4	22123658	22125869	LMR	16	26	3	0	2211
LG14	34019850	34022060	LMR	5	28	51	42	2210
LG20	29930984	29933194	LMR	2	13	23	25	2210
LG7	11345676	11347886	LMR	12	19	10	2	2210
LG20	13640227	13642436	LMR	1	9	50	38	2209
LG23	1792008	1794214	LMR	9	28	37	40	2206
GL831239-1	644516	646721	LMR	20	29	1	0	2205
LG23	13349048	13351252	LMR	3	15	17	16	2204
LG9	11046862	11049066	LMR	14	28	29	27	2204
LG18	7982774	7984977	LMR	8	23	2	0	2203
LG13	11046298	11048500	LMR	7	23	13	14	2202
LG14	31938860	31941062	LMR	7	28	6	13	2202
LG17	1236904	1239106	LMR	1	13	100	51	2202
LG11	6612871	6615072	LMR	7	24	42	44	2201
LG8-24	17919417	17921618	LMR	5	28	40	42	2201
LG19	3755687	3757887	LMR	4	21	45	39	2200
LG12	268752	270950	LMR	9	18	26	22	2198
LG7	33964602	33966800	LMR	8	28	8	0	2198
GL831502-1	210968	213166	LMR	2	27	35	46	2198
LG18	20451232	20453429	LMR	2	8	20	25	2197
LG8-24	17050688	17052884	LMR	23	28	22	21	2196
GL831331-1	811824	814020	LMR	14	27	20	10	2196
LG10	6932500	6934693	LMR	16	19	20	17	2193
LG15	11286445	11288637	LMR	19	25	11	11	2192
LG16-21	4457959	4460150	LMR	4	18	24	25	2191
LG10	6864110	6866298	LMR	5	18	31	28	2188
LG13	4272542	4274730	LMR	1	9	50	26	2188
LG13	18235296	18237484	LMR	8	18	25	19	2188
LG13	25680802	25682990	LMR	10	29	15	11	2188
LG16-21	26516214	26518402	LMR	6	26	34	37	2188
LG2	14717964	14720151	LMR	22	23	13	12	2187
GL831300-1	1259666	1261853	LMR	4	6	12	16	2187
LG1	8533828	8536014	LMR	14	27	15	12	2186
LG1	14473354	14475540	LMR	16	20	18	17	2186
LG2	24457132	24459316	LMR	22	24	28	27	2184
GL831239-1	231206	233390	LMR	6	19	24	26	2184
LG11	11728666	11730848	LMR	12	27	12	13	2182
LG22	11045010	11047192	LMR	13	22	32	27	2182
LG8-24	29294197	29296378	LMR	3	25	32	32	2181
LG11	23826925	23829102	LMR	5	27	26	23	2177
LG2	18276969	18279144	LMR	6	25	38	35	2175
LG14	6541290	6543464	LMR	2	21	24	31	2174
LG22	23974966	23977138	LMR	2	13	23	17	2172
GL831313-1	217089	219260	LMR	2	16	36	22	2171
LG13	23963928	23966096	LMR	4	21	29	19	2168
GL831338-1	54024	56192	LMR	5	20	18	16	2168
LG14	14758748	14760914	LMR	7	19	28	27	2166
GL831620-1	198425	200590	LMR	6	17	21	24	2165
LG16-21	4926958	4929122	LMR	5	13	26	33	2164
LG11	19718622	19720785	LMR	12	20	19	19	2163
LG18	23946963	23949126	LMR	5	22	30	20	2163
LG4	19093842	19096004	LMR	9	21	22	24	2162
LG11	27027098	27029258	LMR	7	13	19	20	2160
LG8-24	7552418	7554578	LMR	4	25	32	25	2160
GL831291-1	1275920	1278080	LMR	3	15	27	24	2160
GL831996-1	4716	6876	LMR	4	15	33	22	2160
LG12	28046250	28048408	LMR	8	14	41	39	2158
LG13	32105834	32107992	LMR	11	27	33	33	2158
LG20	23007990	23010148	LMR	22	27	25	25	2158
LG5	13364458	13366616	LMR	4	14	25	17	2158
GL831324-1	1176216	1178373	LMR	1	16	90	66	2157
LG16-21	4636290	4638446	LMR	8	23	28	20	2156
GL831184-1	172752	174908	LMR	6	15	34	33	2156
GL831350-1	283932	286083	LMR	3	12	36	34	2151
GL831371-1	949486	951637	LMR	16	29	35	32	2151
LG1	11676210	11678360	LMR	9	25	35	33	2150
LG16-21	22761836	22763986	LMR	3	22	45	45	2150
LG22	13145238	13147388	LMR	4	16	21	26	2150
LG5	31194530	31196680	LMR	12	22	14	12	2150
GL831515-1	208636	210785	LMR	7	20	20	15	2149
LG13	25083165	25085313	LMR	6	21	16	14	2148
LG14	15434962	15437110	LMR	5	19	32	27	2148
LG7	39679614	39681762	LMR	5	12	43	42	2148
LG20	19021482	19023628	LMR	6	14	40	40	2146
LG11	6725206	6727351	LMR	4	16	22	21	2145
LG19	14136432	14138577	LMR	4	17	37	30	2145
LG14	16142278	16144422	LMR	3	19	25	26	2144
LG7	33958162	33960302	LMR	14	21	22	19	2140
GL831359-1	18933	21073	LMR	2	8	24	25	2140
LG19	8622564	8624702	LMR	14	23	20	14	2138
GL831306-1	606132	608270	LMR	9	24	18	16	2138
LG12	20177736	20179872	LMR	4	9	35	27	2136
LG11	21621182	21623315	LMR	4	19	36	24	2133
LG7	35594773	35596906	LMR	3	2	7	14	2133
LG9	18722338	18724470	LMR	17	20	18	19	2132
LG7	5055028	5057158	LMR	4	26	44	35	2130
LG19	8740446	8742574	LMR	7	24	33	23	2128
GL831431-1	137701	139828	LMR	7	25	24	19	2127
LG14	13915656	13917782	LMR	3	15	29	23	2126
LG17	5675564	5677690	LMR	10	28	33	34	2126
LG14	6391464	6393588	LMR	2	19	42	31	2124
LG18	19339222	19341346	LMR	6	27	45	45	2124
LG10	8777808	8779930	LMR	9	20	23	26	2122
LG13	2162322	2164444	LMR	3	12	38	36	2122
GL831181-1	1248622	1250739	LMR	10	23	9	6	2117
LG4	2388744	2390860	LMR	5	17	28	29	2116
GL831184-1	193356	195472	LMR	5	19	41	36	2116
LG12	2610255	2612370	LMR	2	26	40	43	2115
LG13	26200920	26203032	LMR	7	18	32	28	2112
LG23	5669572	5671684	LMR	12	24	26	24	2112
LG7	12759154	12761266	LMR	12	22	21	17	2112
GL831288-1	509374	511486	LMR	12	25	14	9	2112
LG16-21	32222762	32224872	LMR	16	21	28	33	2110
LG12	10030378	10032487	LMR	8	21	23	23	2109
LG12	11166800	11168909	LMR	15	24	15	18	2109
LG7	13287148	13289256	LMR	9	25	35	29	2108
GL831301-1	52280	54388	LMR	3	21	40	38	2108
LG9	7609208	7611314	LMR	3	21	30	26	2106
LG1	13309068	13311172	LMR	8	17	28	28	2104
LG11	32736192	32738296	LMR	6	14	39	39	2104
LG13	18607332	18609436	LMR	14	28	32	33	2104
LG22	21416292	21418396	LMR	3	16	20	31	2104
LG7	47499070	47501174	LMR	12	27	24	21	2104
LG16-21	19966349	19968452	LMR	10	24	20	17	2103
LG11	18782392	18784494	LMR	18	20	30	32	2102
LG16-21	15743224	15745326	LMR	4	17	34	33	2102
LG5	18781846	18783948	LMR	15	29	7	3	2102
LG11	11989840	11991940	LMR	11	19	28	28	2100
LG14	31307920	31310020	LMR	4	28	53	30	2100
LG11	21238630	21240728	LMR	7	13	34	34	2098
LG22	3595089	3597187	LMR	6	20	12	6	2098
LG18	14912046	14914143	LMR	14	20	18	21	2097
LG7	16331857	16333953	LMR	2	16	24	23	2096
LG9	13121082	13123178	LMR	17	23	23	19	2096
LG12	14870756	14872851	LMR	8	28	24	22	2095
LG18	9252652	9254747	LMR	3	18	35	41	2095
GL831545-1	264578	266673	LMR	4	18	31	29	2095
LG1	19307756	19309850	LMR	4	19	40	22	2094
LG18	18824024	18826117	LMR	7	17	38	44	2093
LG5	1420314	1422406	LMR	7	22	29	21	2092
GL831264-1	1758982	1761074	LMR	7	27	18	13	2092
LG11	25020556	25022645	LMR	2	17	27	25	2089
LG20	15859675	15861764	LMR	2	16	42	47	2089
LG7	47185224	47187312	LMR	2	22	13	20	2088
GL831235-1	1188594	1190682	LMR	6	25	41	28	2088
GL831206-1	643918	646004	LMR	1	18	69	66	2086
GL831426-1	530932	533017	LMR	5	15	43	41	2085
LG23	14483946	14486030	LMR	4	22	37	24	2084
LG2	8561210	8563292	LMR	3	10	48	45	2082
LG20	15698018	15700100	LMR	3	7	26	24	2082
LG12	21556214	21558294	LMR	15	21	1	0	2080
LG18	24941098	24943178	LMR	4	9	10	11	2080
LG7	12775590	12777670	LMR	20	29	17	14	2080
LG5	35552899	35554977	LMR	2	14	11	26	2078
LG8-24	4511007	4513084	LMR	3	19	46	46	2077
LG2	14952570	14954646	LMR	5	12	24	14	2076
LG15	11912182	11914257	LMR	4	9	19	23	2075
LG5	20426462	20428537	LMR	4	13	27	28	2075
LG1	9797672	9799746	LMR	3	23	22	24	2074
GL831231-1	1179596	1181668	LMR	4	11	39	31	2072
GL831348-1	1043360	1045432	LMR	5	17	33	30	2072
GL831684-1	160862	162934	LMR	3	26	25	26	2072
LG1	21910684	21912754	LMR	15	24	7	0	2070
GL831310-1	1325602	1327671	LMR	3	19	41	43	2069
GL831414-1	250918	252986	LMR	8	24	30	32	2068
LG7	36919069	36921136	LMR	5	15	24	33	2067
LG11	31159742	31161808	LMR	23	27	25	23	2066
LG4	9766591	9768657	LMR	9	22	6	2	2066
LG11	5256598	5258663	LMR	1	6	78	65	2065
LG7	33700825	33702890	LMR	5	17	24	28	2065
LG14	13180106	13182170	LMR	3	24	30	30	2064
GL831217-1	1810005	1812069	LMR	13	20	22	23	2064
LG12	1051296	1053358	LMR	10	18	23	25	2062
LG16-21	29268234	29270296	LMR	4	16	26	19	2062
LG1	17598604	17600665	LMR	2	22	13	27	2061
GL831336-1	1284410	1286471	LMR	4	22	41	38	2061
LG19	23477299	23479359	LMR	16	26	33	35	2060
GL831361-1	682452	684512	LMR	1	27	66	51	2060
LG9	12188696	12190754	LMR	5	21	31	31	2058
GL831615-1	66956	69014	LMR	19	27	1	0	2058
LG17	1959247	1961304	LMR	3	26	12	13	2057
LG17	3627835	3629892	LMR	32	27	22	19	2057
LG17	21912906	21914963	LMR	4	15	25	29	2057
GL831872-1	70124	72180	LMR	7	24	29	27	2056
GL831206-1	920058	922113	LMR	14	23	15	17	2055
LG11	12195176	12197230	LMR	7	21	25	26	2054
LG22	9324844	9326898	LMR	3	11	32	32	2054
LG15	13457377	13459430	LMR	8	29	0	0	2053
LG6	36084636	36086689	LMR	6	17	25	23	2053
LG7	29692996	29695049	LMR	2	10	12	8	2053
LG14	25448166	25450218	LMR	12	26	1	0	2052
LG4	197152	199202	LMR	4	16	38	30	2050
LG6	19132910	19134960	LMR	12	28	24	21	2050
LG13	30022449	30024498	LMR	5	17	22	22	2049
GL831852-1	50322	52371	LMR	3	11	51	46	2049
LG22	5757556	5759604	LMR	3	16	39	39	2048
LG8-24	27927136	27929184	LMR	19	28	19	13	2048
GL831427-1	96442	98489	LMR	2	12	37	50	2047
LG8-24	25745265	25747310	LMR	15	28	6	0	2045
LG16-21	14111956	14114000	LMR	4	18	32	23	2044
LG2	4217906	4219949	LMR	4	17	37	28	2043
LG19	8196805	8198846	LMR	15	22	22	20	2041
LG4	6939382	6941422	LMR	12	21	25	27	2040
LG16-21	20240192	20242230	LMR	4	14	17	18	2038
LG13	28209316	28211353	LMR	14	20	21	21	2037
GL831339-1	154563	156600	LMR	21	29	23	21	2037
LG18	11779222	11781258	LMR	4	28	24	29	2036
LG22	20281904	20283940	LMR	4	15	39	36	2036
GL831384-1	274245	276281	LMR	1	14	47	57	2036
GL831473-1	470828	472864	LMR	2	2	23	36	2036
LG17	17038819	17040854	LMR	13	24	15	14	2035
GL831395-1	569932	571966	LMR	13	29	33	36	2034
LG4	27800509	27802542	LMR	6	19	21	22	2033
LG8-24	13725336	13727369	LMR	2	22	37	30	2033
LG13	3854234	3856266	LMR	3	11	33	39	2032
LG11	21498663	21500693	LMR	22	26	12	11	2030
LG8-24	6200278	6202308	LMR	1	20	71	23	2030
GL831621-1	228606	230636	LMR	4	29	18	15	2030
LG17	3943139	3945168	LMR	8	13	23	24	2029
LG2	18981668	18983697	LMR	9	24	12	10	2029
LG12	14535164	14537192	LMR	2	4	24	28	2028
LG11	22817790	22819817	LMR	8	22	16	19	2027
LG12	28602929	28604956	LMR	8	13	23	17	2027
LG22	24626974	24629001	LMR	6	19	12	7	2027
LG13	404566	406592	LMR	2	13	23	28	2026
chrLG3	15934170	15936196	LMR	4	10	15	22	2026
LG5	22300908	22302934	LMR	18	23	14	0	2026
LG19	19560098	19562122	LMR	4	23	32	29	2024
GL831144-1	5842321	5844344	LMR	2	7	40	42	2023
LG2	14135231	14137252	LMR	5	18	7	20	2021
LG15	24728020	24730040	LMR	7	25	40	37	2020
GL831421-1	720804	722824	LMR	6	21	20	24	2020
LG14	17994284	17996302	LMR	10	19	35	35	2018
LG4	13637591	13639608	LMR	4	8	14	19	2017
LG1	9155544	9157560	LMR	18	25	26	27	2016
chrLG3	6943561	6945576	LMR	3	18	27	24	2015
LG2	8890712	8892726	LMR	4	16	31	26	2014
GL831256-1	2151162	2153175	LMR	2	25	28	22	2013
LG7	11352804	11354816	LMR	4	9	40	38	2012
GL832072-1	11914	13926	LMR	3	14	20	19	2012
LG13	18567015	18569025	LMR	18	29	11	11	2010
LG16-21	13614516	13616526	LMR	13	23	35	34	2010
LG16-21	26513676	26515686	LMR	9	21	35	23	2010
LG9	5309176	5311186	LMR	3	13	38	37	2010
LG14	14322017	14324026	LMR	21	29	27	24	2009
LG14	22815910	22817919	LMR	10	29	30	28	2009
GL831273-1	188595	190604	LMR	6	28	40	41	2009
LG14	14690642	14692650	LMR	1	7	91	61	2008
LG5	27129472	27131480	LMR	5	21	10	17	2008
GL831204-1	2724602	2726610	LMR	12	25	10	11	2008
chrLG3	13544936	13546943	LMR	2	14	30	31	2007
LG7	22304906	22306913	LMR	3	9	13	21	2007
GL831206-1	1106023	1108030	LMR	8	16	36	39	2007
LG10	13371586	13373590	LMR	11	25	16	18	2004
LG16-21	32519238	32521242	LMR	2	23	13	21	2004
LG12	23067346	23069348	LMR	3	14	39	30	2002
LG7	24061304	24063306	LMR	4	14	38	41	2002
LG18	3730056	3732056	LMR	3	6	26	30	2000
LG20	9448184	9450184	LMR	13	19	19	19	2000
GL831767-1	75992	77992	LMR	1	2	36	33	2000
LG19	9373131	9375130	LMR	13	25	32	33	1999
LG7	46218656	46220654	LMR	10	25	32	32	1998
LG8-24	4805114	4807112	LMR	6	24	18	21	1998
GL831647-1	107132	109130	LMR	6	19	26	25	1998
LG16-21	16795522	16797519	LMR	7	15	29	35	1997
GL831462-1	369159	371156	LMR	5	13	24	19	1997
LG23	6256046	6258042	LMR	9	23	19	19	1996
LG6	28834290	28836286	LMR	14	27	4	0	1996
GL831476-1	253618	255614	LMR	13	26	31	28	1996
LG11	13178128	13180122	LMR	4	19	9	8	1994
LG12	21604184	21606178	LMR	11	28	6	2	1994
LG14	25425171	25427164	LMR	12	26	21	21	1993
GL831433-1	67105	69098	LMR	2	26	44	42	1993
GL831545-1	350993	352986	LMR	10	13	23	16	1993
LG13	28093982	28095974	LMR	5	28	13	16	1992
LG22	16413402	16415394	LMR	7	13	18	22	1992
LG14	3104166	3106157	LMR	4	17	37	26	1991
LG7	9005751	9007742	LMR	3	16	34	33	1991
LG18	23857186	23859176	LMR	3	14	0	0	1990
LG4	4416806	4418796	LMR	6	27	31	29	1990
GL831343-1	116368	118356	LMR	3	27	23	23	1988
LG14	5721725	5723712	LMR	2	16	18	25	1987
LG18	25464260	25466247	LMR	1	15	50	18	1987
LG1	4653021	4655007	LMR	15	16	27	27	1986
LG16-21	5873904	5875890	LMR	3	14	52	46	1986
LG15	2271044	2273029	LMR	9	26	23	18	1985
LG19	5888832	5890816	LMR	4	25	28	27	1984
LG19	23538537	23540521	LMR	16	29	15	11	1984
LG7	12383496	12385480	LMR	3	18	40	40	1984
GL831266-1	2037380	2039364	LMR	20	25	35	34	1984
LG23	12248103	12250086	LMR	7	18	28	30	1983
LG16-21	26652930	26654912	LMR	8	18	19	13	1982
LG2	5427354	5429336	LMR	7	22	22	25	1982
LG7	41607436	41609418	LMR	6	18	36	35	1982
LG10	6279328	6281308	LMR	5	17	33	29	1980
LG2	17580390	17582370	LMR	3	3	26	28	1980
GL831391-1	117278	119258	LMR	9	19	24	16	1980
GL831672-1	28485	30465	LMR	1	18	42	18	1980
LG11	11000263	11002242	LMR	3	19	29	27	1979
LG20	30515078	30517057	LMR	5	18	30	32	1979
GL831336-1	611817	613796	LMR	5	21	0	0	1979
GL831338-1	875457	877436	LMR	8	27	26	26	1979
LG7	18836858	18838836	LMR	7	24	25	25	1978
GL831294-1	151070	153048	LMR	2	13	36	36	1978
GL831310-1	1169839	1171817	LMR	3	27	39	31	1978
LG6	13590414	13592391	LMR	1	9	61	50	1977
LG9	1574879	1576855	LMR	12	25	34	35	1976
LG17	2979366	2981340	LMR	14	28	19	18	1974
LG19	2962024	2963998	LMR	21	24	17	14	1974
LG10	10566900	10568872	LMR	11	21	15	14	1972
LG18	19994320	19996292	LMR	7	20	27	19	1972
LG19	11927398	11929370	LMR	6	16	26	25	1972
LG13	3922885	3924855	LMR	1	4	69	56	1970
LG8-24	4529676	4531644	LMR	4	15	39	29	1968
LG11	12942727	12944694	LMR	4	18	29	31	1967
LG14	19471444	19473411	LMR	1	17	50	27	1967
LG5	20447143	20449110	LMR	7	17	15	13	1967
LG11	6467174	6469140	LMR	10	23	22	22	1966
LG15	22256386	22258352	LMR	13	25	30	28	1966
LG7	29327622	29329588	LMR	4	18	40	42	1966
LG14	10092137	10094102	LMR	3	16	46	37	1965
GL831569-1	18367	20332	LMR	1	15	100	82	1965
LG11	6800834	6802797	LMR	6	13	30	28	1963
LG16-21	14155499	14157462	LMR	6	21	20	14	1963
LG14	13541042	13543004	LMR	3	22	45	36	1962
LG17	18412160	18414122	LMR	6	15	22	24	1962
LG7	44173386	44175348	LMR	5	28	15	9	1962
GL831181-1	2691000	2692962	LMR	6	25	20	24	1962
GL831327-1	127518	129480	LMR	1	26	86	43	1962
GL831322-1	194408	196369	LMR	4	13	0	11	1961
LG18	25065566	25067526	LMR	8	24	41	35	1960
LG4	19876954	19878914	LMR	3	11	34	35	1960
GL831359-1	68932	70892	LMR	4	10	51	43	1960
LG12	20877540	20879499	LMR	13	20	21	20	1959
LG5	1754777	1756736	LMR	22	27	9	5	1959
GL831293-1	1688286	1690245	LMR	6	13	21	24	1959
LG17	30001704	30003662	LMR	10	24	0	0	1958
LG18	19405420	19407378	LMR	4	21	41	29	1958
LG20	5170326	5172284	LMR	6	21	18	17	1958
LG22	7404026	7405984	LMR	4	15	26	31	1958
GL831554-1	231642	233600	LMR	3	23	48	46	1958
LG14	1821196	1823153	LMR	3	29	13	21	1957
LG8-24	10081057	10083014	LMR	16	27	3	0	1957
LG6	25225762	25227718	LMR	6	20	22	21	1956
GL831609-1	10272	12228	LMR	9	16	21	23	1956
LG11	9099378	9101333	LMR	3	14	37	33	1955
GL831762-1	320	2275	LMR	5	9	4	5	1955
LG16-21	20331194	20333148	LMR	13	27	23	20	1954
GL831310-1	310577	312530	LMR	19	22	26	24	1953
LG16-21	5827070	5829022	LMR	3	18	36	30	1952
LG4	11125430	11127382	LMR	6	13	38	39	1952
LG16-21	11618838	11620788	LMR	13	25	22	23	1950
LG20	20019376	20021326	LMR	30	25	15	15	1950
LG5	24310178	24312128	LMR	9	19	35	33	1950
LG4	6575768	6577717	LMR	2	13	33	41	1949
LG12	25554308	25556256	LMR	3	21	8	16	1948
LG8-24	6677934	6679882	LMR	7	13	32	23	1948
LG22	5253317	5255264	LMR	4	19	30	27	1947
LG12	24748252	24750198	LMR	3	17	50	40	1946
LG16-21	26428822	26430768	LMR	2	20	33	32	1946
LG20	4088214	4090160	LMR	3	5	32	32	1946
LG6	18405978	18407924	LMR	1	11	60	47	1946
LG19	9888327	9890272	LMR	3	14	35	28	1945
GL831144-1	7272477	7274422	LMR	4	20	28	25	1945
LG14	7917096	7919040	LMR	2	14	48	50	1944
LG15	23490114	23492058	LMR	6	26	13	16	1944
LG23	1567396	1569339	LMR	2	13	36	42	1943
LG17	11231482	11233424	LMR	11	14	28	29	1942
LG9	1290294	1292234	LMR	5	27	33	43	1940
LG1	17413309	17415248	LMR	6	15	38	35	1939
LG14	32056262	32058201	LMR	12	23	34	35	1939
LG6	18307278	18309216	LMR	17	26	0	0	1938
LG20	10574412	10576348	LMR	13	21	15	17	1936
LG6	7803045	7804981	LMR	10	29	15	10	1936
GL831375-1	433118	435054	LMR	7	20	34	33	1936
LG14	5208060	5209995	LMR	8	16	35	31	1935
LG18	10231252	10233186	LMR	5	10	32	34	1934
LG8-24	19211300	19213234	LMR	12	14	36	40	1934
GL831419-1	315286	317220	LMR	5	24	8	9	1934
GL832044-1	26808	28742	LMR	7	20	23	23	1934
LG23	2821092	2823025	LMR	4	23	22	21	1933
LG7	18786398	18788330	LMR	7	10	35	29	1932
GL831264-1	1155888	1157820	LMR	19	26	21	19	1932
LG17	17193478	17195409	LMR	11	26	24	26	1931
LG20	23842023	23843952	LMR	13	24	29	30	1929
LG19	20194764	20196691	LMR	4	14	14	17	1927
GL831262-1	671188	673114	LMR	8	27	33	39	1926
LG2	14627974	14629899	LMR	6	19	34	32	1925
LG14	3476510	3478434	LMR	6	7	15	16	1924
LG23	20245092	20247016	LMR	9	15	10	0	1924
LG10	1774829	1776752	LMR	5	15	41	36	1923
LG6	5012149	5014072	LMR	6	13	23	19	1923
LG1	8292744	8294666	LMR	7	16	26	30	1922
LG14	32741488	32743410	LMR	10	20	19	15	1922
LG6	25958342	25960264	LMR	13	24	10	0	1922
LG12	15689878	15691798	LMR	22	26	3	0	1920
GL831235-1	1137994	1139914	LMR	12	25	24	18	1920
GL831451-1	286090	288010	LMR	1	25	56	67	1920
LG12	14945671	14947590	LMR	18	28	21	27	1919
LG11	3342272	3344190	LMR	9	17	35	31	1918
GL831262-1	1652844	1654762	LMR	15	18	24	20	1918
GL831331-1	1150174	1152092	LMR	4	19	21	25	1918
LG22	19842008	19843925	LMR	21	28	25	27	1917
LG14	13527038	13528954	LMR	5	17	29	24	1916
LG18	24148482	24150398	LMR	8	24	26	25	1916
LG6	25740120	25742036	LMR	11	25	28	20	1916
LG6	31877385	31879301	LMR	16	28	29	26	1916
GL831359-1	74932	76848	LMR	7	27	19	23	1916
LG23	2337026	2338941	LMR	1	1	86	80	1915
GL831144-1	866149	868064	LMR	3	15	28	30	1915
LG18	14587256	14589170	LMR	4	17	0	4	1914
LG18	24678318	24680232	LMR	4	10	47	44	1914
GL831577-1	111168	113082	LMR	3	10	40	33	1914
LG2	3872574	3874487	LMR	4	14	21	17	1913
GL831291-1	1407726	1409639	LMR	3	22	34	31	1913
GL831421-1	345217	347130	LMR	6	29	0	0	1913
LG11	14038058	14039970	LMR	8	27	21	21	1912
LG17	29017912	29019824	LMR	3	18	26	24	1912
LG5	22316644	22318556	LMR	4	14	22	20	1912
LG7	47537234	47539146	LMR	8	23	19	13	1912
GL831324-1	872508	874420	LMR	5	10	24	31	1912
GL831361-1	1101024	1102935	LMR	5	26	28	21	1911
LG11	4104313	4106223	LMR	9	24	25	27	1910
LG16-21	27082550	27084460	LMR	2	18	19	28	1910
LG5	12341280	12343190	LMR	13	28	4	0	1910
GL831402-1	787771	789681	LMR	4	6	0	0	1910
LG19	1654599	1656508	LMR	8	23	9	0	1909
LG13	8123366	8125274	LMR	4	16	26	35	1908
LG13	31297054	31298962	LMR	2	4	31	28	1908
LG18	21835592	21837500	LMR	4	28	0	0	1908
LG22	1182600	1184508	LMR	13	24	22	22	1908
LG18	333675	335580	LMR	3	16	41	39	1905
LG4	6064456	6066361	LMR	3	8	14	26	1905
LG20	19792776	19794680	LMR	4	6	32	40	1904
LG4	2692186	2694090	LMR	3	9	35	37	1904
LG18	4203800	4205703	LMR	12	25	24	24	1903
LG18	14447830	14449733	LMR	5	21	16	25	1903
LG20	22569603	22571506	LMR	15	22	32	33	1903
GL831181-1	3487687	3489590	LMR	2	14	0	10	1903
LG16-21	26499044	26500946	LMR	2	17	12	28	1902
GL831364-1	123280	125182	LMR	1	2	61	46	1902
GL831491-1	262250	264152	LMR	3	14	25	25	1902
GL831767-1	67776	69678	LMR	2	12	21	35	1902
LG15	5134934	5136834	LMR	8	16	15	9	1900
LG18	9710534	9712434	LMR	13	19	29	26	1900
GL831486-1	60170	62070	LMR	6	25	27	25	1900
LG9	3641194	3643093	LMR	4	20	38	37	1899
LG16-21	29349446	29351344	LMR	8	16	29	28	1898
LG2	13523608	13525506	LMR	7	16	33	28	1898
LG5	16598254	16600152	LMR	10	28	23	20	1898
LG12	23198487	23200383	LMR	5	26	7	8	1896
LG7	50923634	50925530	LMR	6	18	13	11	1896
GL831462-1	265782	267678	LMR	3	8	32	39	1896
LG15	2732242	2734137	LMR	8	24	30	30	1895
LG16-21	10855507	10857402	LMR	4	14	17	17	1895
LG18	23043810	23045705	LMR	5	28	11	0	1895
LG19	5081422	5083317	LMR	15	25	25	22	1895
LG13	24141072	24142966	LMR	6	12	42	35	1894
GL831184-1	445574	447468	LMR	8	19	27	24	1894
LG11	19115302	19117195	LMR	18	29	24	21	1893
LG13	11496480	11498370	LMR	3	5	24	21	1890
LG17	5772484	5774373	LMR	2	6	25	23	1889
LG16-21	32163374	32165262	LMR	3	20	40	36	1888
LG5	2270298	2272186	LMR	21	27	1	0	1888
LG5	18251594	18253482	LMR	6	13	31	32	1888
GL831627-1	122484	124372	LMR	8	18	24	28	1888
GL832074-1	2764	4652	LMR	1	16	90	70	1888
LG17	26343046	26344932	LMR	7	12	28	25	1886
LG7	12338932	12340818	LMR	3	19	25	25	1886
GL831371-1	548794	550680	LMR	12	18	30	32	1886
LG9	5323425	5325310	LMR	15	22	20	21	1885
LG16-21	17162846	17164730	LMR	7	17	22	13	1884
LG23	14797924	14799808	LMR	5	23	33	40	1884
chrLG3	16280262	16282146	LMR	16	26	13	7	1884
LG7	9135420	9137304	LMR	5	15	25	30	1884
GL831389-1	247964	249848	LMR	9	21	29	29	1884
GL831527-1	332142	334026	LMR	19	28	9	2	1884
LG1	19207892	19209774	LMR	11	17	24	21	1882
LG20	19722782	19724664	LMR	11	22	19	21	1882
GL831235-1	265738	267620	LMR	3	21	8	8	1882
LG1	35304	37184	LMR	15	26	23	24	1880
GL831324-1	911310	913190	LMR	21	23	14	16	1880
GL831217-1	1739467	1741346	LMR	2	23	38	35	1879
GL831291-1	776840	778718	LMR	7	14	28	24	1878
LG17	3926140	3928017	LMR	3	14	27	32	1877
LG22	20288861	20290738	LMR	5	18	32	38	1877
LG5	1823911	1825788	LMR	1	8	40	24	1877
LG16-21	26518628	26520504	LMR	5	22	28	28	1876
LG6	6376202	6378078	LMR	4	16	24	29	1876
LG1	26683144	26685019	LMR	8	26	37	40	1875
LG2	22489781	22491656	LMR	9	27	13	8	1875
GL831433-1	182740	184615	LMR	2	5	14	28	1875
LG15	10676576	10678449	LMR	20	29	0	0	1873
LG7	32042810	32044683	LMR	8	24	34	33	1873
GL831338-1	965635	967508	LMR	16	15	7	1	1873
LG14	27970948	27972820	LMR	3	20	19	23	1872
LG19	2098376	2100248	LMR	8	25	21	24	1872
LG5	32254588	32256460	LMR	25	26	35	39	1872
LG12	9455780	9457651	LMR	3	20	13	17	1871
LG6	29025283	29027154	LMR	12	24	22	21	1871
LG10	15128638	15130508	LMR	2	18	13	11	1870
LG22	6418932	6420802	LMR	24	24	0	0	1870
GL831308-1	1114434	1116304	LMR	22	26	27	20	1870
LG7	42171075	42172944	LMR	11	22	7	6	1869
chrLG3	617184	619052	LMR	6	21	28	26	1868
LG7	40768160	40770028	LMR	8	22	22	27	1868
LG8-24	15992480	15994348	LMR	18	25	22	14	1868
LG7	17775098	17776965	LMR	19	21	27	28	1867
LG7	27324535	27326402	LMR	4	20	30	23	1867
LG12	20860405	20862271	LMR	7	19	8	12	1866
LG20	27402804	27404670	LMR	11	19	29	30	1866
LG11	13993805	13995670	LMR	9	29	31	33	1865
GL831462-1	183269	185134	LMR	4	12	26	27	1865
LG17	26568833	26570697	LMR	8	20	13	11	1864
LG2	9784742	9786606	LMR	3	7	44	43	1864
GL831491-1	57054	58918	LMR	3	18	17	20	1864
LG12	23471153	23473016	LMR	11	19	24	22	1863
LG4	13377132	13378995	LMR	12	29	1	0	1863
LG11	21677700	21679562	LMR	9	21	31	35	1862
LG16-21	9054146	9056008	LMR	3	21	35	34	1862
LG6	20655800	20657662	LMR	10	17	26	27	1862
LG7	12309672	12311534	LMR	6	16	34	39	1862
LG16-21	18689469	18691330	LMR	3	3	22	21	1861
LG7	34263533	34265394	LMR	18	28	8	2	1861
LG13	28427852	28429711	LMR	21	29	23	26	1859
LG7	45142380	45144239	LMR	20	23	27	24	1859
GL831658-1	15555	17414	LMR	5	4	42	41	1859
LG1	18867186	18869044	LMR	7	14	40	37	1858
GL831324-1	1010064	1011922	LMR	2	7	11	16	1858
GL831421-1	134384	136242	LMR	7	11	26	23	1858
LG12	11070640	11072497	LMR	5	20	26	7	1857
LG20	23871647	23873504	LMR	12	24	25	27	1857
GL831235-1	2069415	2071272	LMR	19	23	18	16	1857
GL831537-1	95081	96938	LMR	4	11	48	38	1857
LG7	11940448	11942303	LMR	33	29	20	20	1855
LG14	13101365	13103219	LMR	2	22	44	27	1854
LG8-24	16154012	16155866	LMR	4	15	49	45	1854
GL831835-1	38392	40246	LMR	9	20	31	29	1854
LG13	31693264	31695117	LMR	18	28	25	31	1853
LG16-21	18698089	18699942	LMR	2	14	19	23	1853
LG4	17310523	17312376	LMR	3	14	24	22	1853
LG11	19272650	19274502	LMR	8	23	26	28	1852
LG14	22731828	22733680	LMR	10	21	26	24	1852
LG15	21869342	21871194	LMR	5	27	19	30	1852
LG5	32276056	32277908	LMR	12	14	10	2	1852
LG2	17318542	17320393	LMR	3	11	13	22	1851
LG5	28706232	28708083	LMR	19	28	6	2	1851
GL831577-1	80396	82247	LMR	2	21	30	25	1851
LG18	6602889	6604738	LMR	15	27	4	0	1849
GL831426-1	157400	159249	LMR	12	23	25	22	1849
LG13	19135122	19136970	LMR	3	15	25	26	1848
LG17	2514484	2516332	LMR	6	17	34	26	1848
LG16-21	18125164	18127010	LMR	5	25	14	20	1846
LG7	20176401	20178247	LMR	11	21	30	32	1846
LG1	13658194	13660039	LMR	3	10	40	37	1845
LG17	12053950	12055795	LMR	1	12	60	55	1845
LG7	19540515	19542359	LMR	8	27	13	0	1844
LG1	13126980	13128823	LMR	3	29	34	32	1843
LG13	28400847	28402690	LMR	8	27	26	23	1843
LG9	5801434	5803277	LMR	4	26	13	21	1843
LG19	24988110	24989952	LMR	2	7	18	27	1842
LG23	19940580	19942422	LMR	10	25	18	18	1842
LG4	7520402	7522244	LMR	3	14	35	38	1842
GL831545-1	238653	240495	LMR	2	15	26	39	1842
GL831564-1	129266	131108	LMR	12	20	19	21	1842
LG14	7914033	7915874	LMR	2	13	23	27	1841
LG20	20064313	20066154	LMR	3	28	56	26	1841
LG2	13502894	13504734	LMR	3	16	33	35	1840
LG6	20808500	20810340	LMR	15	23	16	5	1840
GL831206-1	3095704	3097544	LMR	18	22	3	0	1840
GL831373-1	37118	38958	LMR	6	17	28	34	1840
GL831184-1	2796578	2798417	LMR	9	26	22	26	1839
GL831685-1	144687	146526	LMR	4	14	39	38	1839
LG14	17932898	17934736	LMR	3	6	34	33	1838
LG15	5090822	5092660	LMR	3	23	0	6	1838
GL831231-1	1064470	1066308	LMR	10	25	0	0	1838
LG11	6855666	6857503	LMR	8	21	6	4	1837
LG12	28671795	28673632	LMR	9	12	26	25	1837
LG11	1405014	1406850	LMR	4	8	47	42	1836
LG18	18445862	18447698	LMR	2	2	12	20	1836
LG20	28592582	28594418	LMR	9	15	11	2	1836
GL831273-1	2042742	2044578	LMR	3	14	20	33	1836
GL831285-1	74092	75928	LMR	17	27	22	17	1836
LG1	18553498	18555333	LMR	10	13	29	30	1835
LG10	10539923	10541758	LMR	9	22	3	3	1835
LG22	7978118	7979953	LMR	3	24	43	47	1835
GL831144-1	7164710	7166545	LMR	5	27	27	33	1835
LG15	4752754	4754588	LMR	7	16	36	41	1834
LG5	21317656	21319490	LMR	2	16	28	25	1834
GL831394-1	371939	373773	LMR	2	17	26	40	1834
LG22	2752331	2754164	LMR	7	29	7	0	1833
LG11	16271452	16273284	LMR	21	28	30	27	1832
LG13	23259618	23261450	LMR	11	24	30	31	1832
LG18	24506468	24508300	LMR	7	21	24	25	1832
LG22	16871174	16873006	LMR	8	20	27	21	1832
LG23	17145044	17146876	LMR	8	29	34	28	1832
LG15	877696	879527	LMR	3	21	38	40	1831
LG6	25199139	25200970	LMR	7	8	25	19	1831
LG11	27411778	27413608	LMR	16	27	9	5	1830
LG2	16796522	16798352	LMR	3	17	43	41	1830
GL831254-1	1227780	1229610	LMR	5	12	43	42	1830
LG12	6731891	6733720	LMR	8	21	36	35	1829
LG13	12176458	12178287	LMR	15	27	21	29	1829
LG13	26579812	26581641	LMR	16	29	3	0	1829
LG17	19607369	19609198	LMR	9	13	36	37	1829
LG16-21	13605352	13607180	LMR	17	28	25	21	1828
LG23	16866493	16868321	LMR	20	24	22	21	1828
LG13	30404465	30406292	LMR	4	10	44	39	1827
LG18	4636439	4638266	LMR	1	14	100	66	1827
LG19	15372332	15374158	LMR	3	24	47	43	1826
GL831273-1	1347254	1349080	LMR	5	28	29	29	1826
GL831387-1	620748	622574	LMR	3	17	30	30	1826
LG18	10297005	10298830	LMR	12	23	32	34	1825
LG13	30806492	30808316	LMR	29	28	12	9	1824
LG18	62501	64325	LMR	7	10	26	27	1824
LG8-24	2907231	2909055	LMR	6	12	38	32	1824
LG11	23938834	23940657	LMR	10	16	30	30	1823
GL831309-1	181427	183250	LMR	3	11	52	48	1823
LG17	6452132	6453954	LMR	4	16	35	34	1822
chrLG3	11896592	11898414	LMR	4	19	38	35	1822
GL831311-1	1050318	1052140	LMR	12	19	19	22	1822
GL831359-1	285184	287006	LMR	1	5	46	42	1822
GL831462-1	294292	296114	LMR	2	23	24	15	1822
LG14	15469289	15471110	LMR	3	23	45	42	1821
LG8-24	8117998	8119819	LMR	20	28	23	21	1821
GL831256-1	1977203	1979024	LMR	2	5	25	21	1821
LG13	19798104	19799924	LMR	16	28	7	9	1820
LG14	6861526	6863346	LMR	11	16	21	19	1820
LG17	17604854	17606674	LMR	12	21	11	18	1820
LG19	9041112	9042932	LMR	13	21	1	0	1820
GL831294-1	1667850	1669670	LMR	16	23	6	0	1820
LG13	12832777	12834596	LMR	18	27	8	0	1819
LG13	22483898	22485717	LMR	7	21	12	20	1819
LG23	20767780	20769599	LMR	2	3	45	27	1819
GL831343-1	652107	653926	LMR	3	20	42	40	1819
GL831361-1	1118971	1120790	LMR	3	22	26	16	1819
LG14	6868390	6870208	LMR	6	18	46	41	1818
LG14	12638922	12640740	LMR	5	23	28	30	1818
LG16-21	7569336	7571154	LMR	13	24	37	38	1818
LG16-21	31437628	31439446	LMR	5	16	37	36	1818
LG20	5141652	5143470	LMR	21	22	4	0	1818
GL831311-1	1063760	1065578	LMR	2	14	19	24	1818
LG18	25892879	25894696	LMR	13	21	17	16	1817
LG14	13148778	13150594	LMR	5	21	37	38	1816
LG8-24	6481984	6483800	LMR	2	16	30	40	1816
LG15	13021071	13022886	LMR	7	23	36	42	1815
GL831338-1	210515	212330	LMR	3	20	19	22	1815
LG18	17978958	17980772	LMR	16	28	31	36	1814
LG19	23380068	23381882	LMR	15	21	22	17	1814
GL831206-1	965252	967066	LMR	6	15	44	44	1814
LG2	1368047	1369860	LMR	13	29	19	16	1813
GL831204-1	2381442	2383255	LMR	7	18	18	23	1813
LG4	1419126	1420938	LMR	6	15	24	21	1812
GL831487-1	529029	530840	LMR	2	11	24	19	1811
LG1	13701984	13703794	LMR	14	18	25	23	1810
LG18	5496720	5498529	LMR	4	21	51	37	1809
LG5	28885106	28886915	LMR	4	18	21	26	1809
LG11	6430716	6432524	LMR	17	25	13	7	1808
LG20	10798228	10800036	LMR	15	27	0	0	1808
GL831466-1	69039	70847	LMR	1	15	69	62	1808
GL831348-1	545251	547058	LMR	9	22	31	34	1807
LG13	3254268	3256074	LMR	13	21	38	35	1806
LG7	24839162	24840968	LMR	2	13	41	42	1806
LG8-24	3754064	3755870	LMR	4	20	33	30	1806
LG13	25418452	25420256	LMR	2	17	16	13	1804
LG19	10843184	10844988	LMR	12	25	26	24	1804
GL831343-1	186952	188756	LMR	3	24	52	37	1804
LG12	13494883	13496686	LMR	3	12	36	34	1803
LG11	28408972	28410774	LMR	4	11	23	34	1802
LG12	23557488	23559290	LMR	6	14	30	30	1802
LG8-24	7414043	7415844	LMR	3	14	31	30	1801
LG8-24	26621057	26622858	LMR	18	29	9	2	1801
GL831273-1	972835	974636	LMR	9	20	34	36	1801
LG11	8514508	8516308	LMR	8	23	29	33	1800
LG1	8451418	8453217	LMR	7	22	27	29	1799
GL831311-1	1081565	1083364	LMR	8	16	33	35	1799
LG1	7686772	7688570	LMR	6	18	41	29	1798
LG11	10275844	10277642	LMR	6	19	22	24	1798
chrLG3	14539322	14541120	LMR	23	18	27	33	1798
LG8-24	4776500	4778298	LMR	7	29	10	13	1798
LG14	27142514	27144311	LMR	2	17	24	22	1797
LG7	50217135	50218932	LMR	7	15	15	18	1797
LG1	13656054	13657850	LMR	10	29	2	0	1796
LG10	7712082	7713878	LMR	15	22	19	20	1796
LG9	8930496	8932292	LMR	9	24	14	12	1796
GL831367-1	270822	272618	LMR	11	16	35	37	1796
LG10	10002181	10003976	LMR	8	25	13	8	1795
LG12	8325318	8327113	LMR	7	19	11	10	1795
LG18	23913059	23914854	LMR	7	22	18	16	1795
LG19	4994175	4995970	LMR	5	20	35	37	1795
GL831465-1	378102	379897	LMR	5	15	25	26	1795
LG22	7567746	7569540	LMR	9	18	24	25	1794
LG4	20492860	20494654	LMR	6	8	39	37	1794
LG7	17059616	17061410	LMR	14	28	26	30	1794
LG18	224434	226227	LMR	8	19	37	38	1793
LG18	22626710	22628502	LMR	9	26	27	28	1792
LG10	6624008	6625799	LMR	11	26	32	40	1791
LG2	16802962	16804753	LMR	3	9	48	47	1791
LG23	2277915	2279706	LMR	1	12	52	70	1791
GL831206-1	1744540	1746331	LMR	7	15	45	41	1791
LG14	21794138	21795928	LMR	17	24	30	27	1790
LG5	14870868	14872658	LMR	16	24	1	0	1790
LG6	10559466	10561256	LMR	9	22	32	38	1790
LG17	16803052	16804840	LMR	4	15	44	43	1788
GL831697-1	84634	86421	LMR	14	24	13	10	1787
LG1	13554432	13556218	LMR	9	27	17	20	1786
LG11	897688	899474	LMR	10	23	35	31	1786
LG15	13463254	13465040	LMR	15	24	23	25	1786
LG16-21	23950878	23952664	LMR	9	22	33	29	1786
LG19	2333860	2335646	LMR	9	19	23	25	1786
LG7	8413088	8414874	LMR	3	12	46	30	1786
LG7	30446698	30448484	LMR	5	25	27	28	1786
GL831343-1	772730	774516	LMR	3	10	42	38	1786
LG11	9819378	9821163	LMR	5	25	22	13	1785
LG8-24	17427874	17429658	LMR	3	22	48	41	1784
GL831667-1	114857	116641	LMR	10	28	30	33	1784
LG1	8520883	8522666	LMR	14	21	17	17	1783
LG22	20506406	20508189	LMR	13	25	20	23	1783
LG9	14814567	14816350	LMR	8	23	10	5	1783
LG5	17163214	17164996	LMR	3	18	18	20	1782
GL831662-1	59452	61234	LMR	9	15	34	31	1782
LG15	16088167	16089948	LMR	4	17	22	18	1781
LG17	12790450	12792231	LMR	8	15	34	33	1781
LG8-24	18117368	18119149	LMR	11	15	12	4	1781
LG18	24864810	24866590	LMR	6	21	26	16	1780
LG22	19849814	19851594	LMR	16	22	12	10	1780
LG7	36435820	36437600	LMR	10	20	17	14	1780
LG11	26334641	26336420	LMR	3	24	33	33	1779
LG20	6784740	6786519	LMR	16	17	19	14	1779
LG19	16573920	16575698	LMR	7	21	20	6	1778
LG23	3023720	3025498	LMR	5	27	44	44	1778
LG6	5364514	5366292	LMR	19	16	24	19	1778
GL831662-1	828	2606	LMR	5	5	29	42	1778
LG12	23800588	23802365	LMR	6	12	19	12	1777
LG11	21203760	21205536	LMR	13	27	26	25	1776
LG17	27526700	27528476	LMR	8	24	22	18	1776
LG19	5146270	5148046	LMR	16	25	24	28	1776
LG6	25049707	25051483	LMR	8	20	30	27	1776
LG13	32315422	32317197	LMR	4	13	6	12	1775
LG14	14624246	14626021	LMR	8	25	16	15	1775
LG23	13846392	13848167	LMR	8	12	42	38	1775
LG5	37017982	37019757	LMR	8	18	36	35	1775
LG14	30104212	30105986	LMR	2	18	40	35	1774
LG15	11345554	11347328	LMR	4	15	31	30	1774
GL831264-1	59050	60824	LMR	11	17	17	8	1774
LG8-24	11219615	11221388	LMR	8	21	18	19	1773
GL831542-1	260550	262323	LMR	2	23	28	25	1773
LG10	8845938	8847710	LMR	17	23	14	9	1772
LG16-21	31025720	31027492	LMR	3	21	12	30	1772
LG23	14512182	14513954	LMR	9	16	16	14	1772
LG5	17173857	17175629	LMR	7	21	3	0	1772
LG9	15258573	15260344	LMR	2	19	14	17	1771
LG17	26638256	26640026	LMR	9	15	35	29	1770
LG4	19457355	19459125	LMR	4	11	42	40	1770
LG6	20298994	20300764	LMR	10	24	7	5	1770
LG6	26376838	26378608	LMR	9	19	35	36	1770
GL831493-1	117450	119220	LMR	6	23	41	38	1770
LG1	13660835	13662604	LMR	20	29	2	0	1769
LG18	20767239	20769008	LMR	3	22	16	18	1769
LG10	8930992	8932760	LMR	5	14	31	33	1768
LG12	23795866	23797634	LMR	3	7	43	42	1768
LG13	30482634	30484402	LMR	13	25	16	16	1768
LG14	10207984	10209752	LMR	8	22	30	29	1768
LG14	29610510	29612278	LMR	5	18	20	11	1768
LG17	3559056	3560824	LMR	6	21	37	42	1768
LG8-24	10099326	10101094	LMR	16	29	17	8	1768
LG9	17003426	17005194	LMR	1	11	80	45	1768
LG9	18584781	18586548	LMR	3	7	50	42	1767
GL831920-1	6712	8479	LMR	5	9	36	36	1767
LG14	15026402	15028168	LMR	9	15	13	11	1766
LG19	4334610	4336376	LMR	3	17	34	33	1766
LG20	14338308	14340074	LMR	18	17	13	10	1766
LG10	12689234	12690999	LMR	7	20	32	29	1765
LG18	10299846	10301611	LMR	3	18	45	41	1765
LG22	25199631	25201396	LMR	5	13	22	30	1765
GL831204-1	136283	138048	LMR	13	24	28	31	1765
GL831567-1	77093	78858	LMR	6	14	33	34	1765
LG14	23069970	23071734	LMR	9	22	3	0	1764
LG23	18396821	18398585	LMR	5	25	32	24	1764
LG14	10348545	10350308	LMR	18	26	25	21	1763
GL831444-1	224976	226738	LMR	3	15	39	27	1762
GL831465-1	256572	258334	LMR	6	20	36	35	1762
LG12	13374218	13375979	LMR	3	9	41	42	1761
LG17	12739975	12741736	LMR	12	19	5	0	1761
LG17	19311030	19312791	LMR	7	17	9	9	1761
LG19	5432724	5434484	LMR	3	10	35	32	1760
LG5	24989940	24991700	LMR	13	27	20	24	1760
GL831497-1	44262	46022	LMR	7	18	12	20	1760
LG15	5626504	5628263	LMR	2	17	23	31	1759
LG16-21	3527191	3528950	LMR	13	16	15	9	1759
LG19	5423024	5424783	LMR	12	20	14	13	1759
GL831458-1	313431	315189	LMR	14	29	11	6	1758
LG12	4476410	4478167	LMR	14	29	30	32	1757
LG15	22015236	22016992	LMR	8	28	29	33	1756
LG22	8883112	8884868	LMR	9	21	25	25	1756
LG22	25118346	25120102	LMR	8	24	17	15	1756
LG7	32126675	32128431	LMR	6	22	27	25	1756
GL831144-1	6324634	6326390	LMR	1	17	87	41	1756
GL831144-1	7036739	7038494	LMR	11	19	0	0	1755
LG7	49180950	49182704	LMR	2	2	25	37	1754
LG11	13613426	13615179	LMR	17	26	30	15	1753
LG14	7085134	7086886	LMR	13	18	32	35	1752
GL831339-1	396729	398481	LMR	12	22	3	1	1752
GL831589-1	112446	114198	LMR	15	29	6	3	1752
GL831343-1	296151	297902	LMR	7	18	19	22	1751
GL831953-1	48507	50258	LMR	3	3	37	38	1751
LG1	8482026	8483776	LMR	2	16	20	30	1750
LG11	12985197	12986947	LMR	17	20	18	18	1750
LG7	14618524	14620274	LMR	3	11	44	41	1750
GL831144-1	7298062	7299812	LMR	6	28	0	0	1750
GL831444-1	589974	591724	LMR	7	17	17	6	1750
LG11	12932025	12933774	LMR	18	27	33	35	1749
LG16-21	19974756	19976504	LMR	3	11	20	20	1748
LG6	25635350	25637098	LMR	7	20	29	29	1748
LG22	2882266	2884013	LMR	2	10	37	46	1747
LG22	15739244	15740991	LMR	2	7	33	36	1747
LG22	8566452	8568198	LMR	6	27	13	10	1746
LG7	29007237	29008982	LMR	3	10	36	34	1745
LG1	4656966	4658710	LMR	16	25	4	0	1744
LG18	3332936	3334680	LMR	9	13	35	33	1744
LG4	8262392	8264136	LMR	2	14	26	33	1744
LG8-24	18424414	18426158	LMR	13	22	6	0	1744
GL831627-1	144332	146076	LMR	1	13	0	26	1744
LG12	6063451	6065194	LMR	2	27	33	29	1743
LG7	25688614	25690357	LMR	3	18	44	39	1743
GL831144-1	6318879	6320622	LMR	12	22	18	19	1743
GL831414-1	100151	101894	LMR	3	27	38	34	1743
GL831557-1	278540	280283	LMR	6	18	40	31	1743
LG16-21	19124571	19126313	LMR	6	19	39	44	1742
LG19	947084	948825	LMR	10	15	39	43	1741
LG6	26032675	26034416	LMR	11	17	22	19	1741
LG7	17840954	17842695	LMR	4	15	28	33	1741
GL831206-1	2886236	2887977	LMR	2	11	16	28	1741
GL831217-1	1773530	1775271	LMR	7	18	26	22	1741
GL831413-1	120947	122688	LMR	4	12	36	36	1741
LG12	4156563	4158303	LMR	4	9	48	33	1740
LG15	3974856	3976596	LMR	2	20	23	20	1740
LG16-21	8894830	8896570	LMR	1	5	100	45	1740
LG6	16748795	16750535	LMR	19	28	37	38	1740
LG7	27818218	27819958	LMR	24	28	3	0	1740
LG14	13351063	13352802	LMR	11	28	15	16	1739
LG16-21	3487014	3488753	LMR	9	18	8	10	1739
LG16-21	26331044	26332783	LMR	2	13	25	36	1739
GL831239-1	1209271	1211010	LMR	4	11	16	15	1739
LG20	26035064	26036802	LMR	9	12	22	22	1738
GL831311-1	1068122	1069860	LMR	25	20	30	37	1738
GL831575-1	14880	16618	LMR	4	21	9	5	1738
LG7	19920230	19921967	LMR	19	22	26	26	1737
LG15	18881656	18883392	LMR	22	24	1	0	1736
LG16-21	2755893	2757629	LMR	2	8	25	28	1736
LG23	4510792	4512528	LMR	3	16	43	43	1736
LG2	14122108	14123843	LMR	12	20	23	16	1735
LG8-24	1519196	1520931	LMR	15	24	13	12	1735
GL831561-1	142464	144198	LMR	8	15	19	10	1734
LG17	2487392	2489125	LMR	15	25	32	32	1733
LG8-24	26655850	26657583	LMR	21	25	26	22	1733
GL831301-1	1179394	1181127	LMR	2	13	0	20	1733
GL831446-1	463992	465725	LMR	3	16	12	13	1733
GL831487-1	374367	376100	LMR	4	18	36	27	1733
LG10	1606444	1608176	LMR	9	25	30	28	1732
LG18	25902131	25903863	LMR	10	13	4	0	1732
LG19	9393794	9395526	LMR	6	28	42	40	1732
LG6	28382067	28383799	LMR	3	11	5	7	1732
LG16-21	32594241	32595972	LMR	4	15	4	6	1731
LG12	13652293	13654023	LMR	3	12	22	21	1730
LG12	13679890	13681620	LMR	3	10	36	49	1730
LG23	4553288	4555018	LMR	10	18	24	27	1730
LG6	25648616	25650346	LMR	9	17	20	13	1730
GL831375-1	173264	174994	LMR	4	26	40	26	1730
LG2	6123308	6125037	LMR	9	28	0	0	1729
LG4	3960459	3962188	LMR	14	18	7	5	1729
LG13	32116220	32117948	LMR	6	22	26	24	1728
LG18	20913406	20915134	LMR	1	12	80	80	1728
LG20	5927833	5929561	LMR	16	27	25	29	1728
LG6	25230510	25232238	LMR	17	29	22	23	1728
LG7	4096065	4097793	LMR	4	14	24	27	1728
LG11	17679518	17681245	LMR	10	27	28	28	1727
LG4	793595	795322	LMR	2	26	34	28	1727
LG8-24	25457482	25459209	LMR	12	28	0	0	1727
GL831206-1	2460164	2461891	LMR	6	15	29	32	1727
GL831235-1	1527021	1528748	LMR	6	16	34	35	1727
LG16-21	17159762	17161488	LMR	13	23	35	40	1726
LG23	12245112	12246837	LMR	6	27	27	31	1725
LG6	2454865	2456590	LMR	2	13	22	22	1725
LG9	10824850	10826575	LMR	8	15	13	13	1725
LG11	24303982	24305706	LMR	7	24	7	0	1724
LG16-21	28496591	28498315	LMR	2	22	30	31	1724
LG22	9423293	9425017	LMR	13	29	3	0	1724
LG14	17939108	17940831	LMR	3	23	21	26	1723
LG16-21	30702287	30704010	LMR	6	27	31	31	1723
LG7	35765751	35767474	LMR	7	26	21	18	1723
LG5	18253534	18255256	LMR	8	21	27	30	1722
LG15	19293356	19295077	LMR	8	20	23	17	1721
LG2	17442446	17444167	LMR	2	13	0	11	1721
LG7	4487534	4489255	LMR	18	22	29	28	1721
LG8-24	5068720	5070441	LMR	2	25	24	38	1721
LG9	14912627	14914348	LMR	3	26	20	18	1721
LG10	1594160	1595880	LMR	2	24	11	33	1720
LG5	22314596	22316316	LMR	7	14	29	24	1720
LG6	25217030	25218750	LMR	9	16	21	24	1720
GL831184-1	458978	460698	LMR	2	14	25	36	1720
GL831291-1	727516	729236	LMR	2	28	40	26	1720
LG14	26762770	26764489	LMR	6	10	22	27	1719
LG9	12706828	12708547	LMR	6	16	7	8	1719
LG23	7828532	7830250	LMR	8	25	25	22	1718
GL831313-1	481100	482818	LMR	4	23	37	32	1718
LG17	30955484	30957201	LMR	8	24	26	25	1717
LG14	12890052	12891768	LMR	3	15	38	36	1716
LG14	18291060	18292776	LMR	4	26	27	28	1716
GL831588-1	174162	175878	LMR	4	11	38	42	1716
LG11	15515285	15517000	LMR	11	14	31	31	1715
LG14	32845065	32846780	LMR	4	27	30	28	1715
LG10	1947804	1949518	LMR	5	11	10	10	1714
LG12	8337063	8338777	LMR	17	17	22	21	1714
LG12	23437698	23439412	LMR	8	18	18	8	1714
chrLG3	10443038	10444752	LMR	3	15	34	34	1714
GL831285-1	961560	963274	LMR	1	20	54	37	1714
LG23	12803515	12805228	LMR	3	13	39	36	1713
LG19	13565832	13567544	LMR	10	24	25	27	1712
LG7	14587222	14588934	LMR	3	15	20	21	1712
LG14	18523964	18525674	LMR	1	8	100	55	1710
LG12	5283330	5285038	LMR	5	12	32	30	1708
LG9	17640865	17642572	LMR	3	28	42	39	1707
GL831554-1	197615	199322	LMR	4	16	38	30	1707
LG6	2349914	2351620	LMR	4	20	36	22	1706
LG7	4460679	4462384	LMR	4	29	0	0	1705
GL831373-1	25885	27590	LMR	2	21	0	22	1705
LG18	19982864	19984568	LMR	10	20	12	0	1704
LG4	180370	182074	LMR	3	10	40	32	1704
LG7	32022882	32024586	LMR	3	19	46	43	1704
LG13	22677496	22679199	LMR	3	12	42	38	1703
LG17	8940643	8942346	LMR	3	29	26	26	1703
LG6	17605430	17607133	LMR	8	16	23	22	1703
LG7	10696908	10698611	LMR	4	10	13	18	1703
GL831476-1	268511	270214	LMR	18	24	0	0	1703
LG18	19997438	19999140	LMR	13	23	28	30	1702
LG18	20121870	20123572	LMR	5	19	34	26	1702
LG22	9113064	9114766	LMR	3	16	36	31	1702
LG8-24	2886764	2888466	LMR	1	9	18	31	1702
LG9	10503692	10505394	LMR	6	29	26	24	1702
LG9	16174868	16176570	LMR	3	18	26	30	1702
GL831144-1	2707283	2708985	LMR	7	14	45	37	1702
GL831391-1	67218	68920	LMR	4	25	18	13	1702
LG10	11141456	11143156	LMR	19	28	0	0	1700
LG16-21	20845135	20846835	LMR	2	17	31	44	1700
LG17	18065378	18067078	LMR	3	6	27	25	1700
LG17	19687346	19689046	LMR	4	21	43	36	1700
LG23	2067828	2069528	LMR	6	21	26	23	1700
LG6	28257842	28259542	LMR	6	22	34	32	1700
GL831231-1	543646	545346	LMR	2	15	22	36	1700
LG2	19516158	19517857	LMR	11	19	19	22	1699
LG4	9876574	9878273	LMR	12	19	4	4	1699
GL831383-1	248074	249773	LMR	2	6	40	39	1699
LG11	21680070	21681768	LMR	5	15	33	28	1698
LG16-21	33761966	33763664	LMR	1	4	54	33	1698
LG6	29112740	29114438	LMR	12	18	18	17	1698
GL831369-1	906034	907732	LMR	7	6	50	46	1698
LG16-21	18045907	18047604	LMR	16	27	2	0	1697
GL831181-1	3244388	3246085	LMR	13	18	31	31	1697
LG6	19725742	19727438	LMR	11	22	21	26	1696
GL831475-1	211950	213646	LMR	3	23	38	38	1696
GL831557-1	62996	64692	LMR	3	21	40	32	1696
GL831322-1	200160	201855	LMR	1	15	80	26	1695
LG19	20495798	20497492	LMR	12	23	8	3	1694
LG4	20231723	20233417	LMR	7	27	0	0	1694
LG5	11134188	11135882	LMR	7	27	24	17	1694
LG4	23061051	23062744	LMR	3	21	38	37	1693
GL831554-1	228864	230557	LMR	3	22	34	33	1693
GL831681-1	34722	36415	LMR	27	28	1	0	1693
LG17	6668550	6670242	LMR	9	22	23	21	1692
LG2	14938718	14940410	LMR	9	22	22	25	1692
LG7	18260207	18261899	LMR	6	15	37	40	1692
GL831434-1	561754	563446	LMR	1	16	92	46	1692
GL831561-1	260398	262090	LMR	10	21	29	26	1692
LG12	26990766	26992456	LMR	12	21	5	2	1690
LG13	18422294	18423984	LMR	24	28	3	0	1690
LG2	4072862	4074552	LMR	8	17	25	28	1690
LG2	6288096	6289786	LMR	7	14	32	40	1690
GL831235-1	1528920	1530610	LMR	3	11	35	22	1690
LG20	19701562	19703251	LMR	15	18	20	18	1689
LG6	31328849	31330538	LMR	5	16	43	27	1689
GL831548-1	169128	170817	LMR	2	17	0	20	1689
LG15	26564118	26565806	LMR	3	10	33	33	1688
LG2	18679836	18681524	LMR	3	6	43	46	1688
GL831996-1	6927	8615	LMR	3	8	42	44	1688
LG1	16463594	16465281	LMR	13	21	29	27	1687
LG18	9246225	9247912	LMR	7	25	10	10	1687
GL832125-1	1679	3366	LMR	3	8	20	26	1687
LG14	5009506	5011192	LMR	2	15	10	24	1686
LG14	14942084	14943770	LMR	15	26	12	10	1686
LG19	8619218	8620904	LMR	11	21	9	12	1686
LG23	3934682	3936367	LMR	2	21	30	25	1685
GL831262-1	1198840	1200525	LMR	10	26	6	1	1685
GL831423-1	509294	510979	LMR	2	14	17	24	1685
GL831472-1	302722	304407	LMR	2	14	16	22	1685
LG1	27831512	27833196	LMR	8	18	20	18	1684
LG11	8478248	8479932	LMR	16	24	21	22	1684
LG12	7416656	7418340	LMR	3	15	26	28	1684
LG14	14832488	14834172	LMR	13	29	22	20	1684
LG19	10543688	10545372	LMR	3	9	39	38	1684
LG4	13624920	13626604	LMR	3	13	19	25	1684
GL831554-1	329280	330964	LMR	10	18	17	12	1684
LG17	30016246	30017929	LMR	21	21	9	6	1683
LG9	6360878	6362561	LMR	6	16	30	30	1683
GL831367-1	541730	543413	LMR	3	9	25	24	1683
LG12	13571564	13573246	LMR	21	27	28	33	1682
LG13	32369632	32371314	LMR	12	12	20	23	1682
LG15	12031874	12033556	LMR	17	28	22	20	1682
LG12	13370709	13372390	LMR	11	26	7	0	1681
LG4	19220092	19221773	LMR	2	7	35	36	1681
LG4	13751024	13752704	LMR	6	28	17	14	1680
LG18	20147939	20149617	LMR	2	27	0	3	1678
LG20	16606957	16608634	LMR	2	3	14	12	1677
LG7	26258742	26260419	LMR	3	20	2	12	1677
LG9	17582739	17584416	LMR	17	21	30	24	1677
LG16-21	19126714	19128390	LMR	4	18	24	27	1676
LG5	19512071	19513747	LMR	23	27	17	6	1676
LG8-24	26324355	26326031	LMR	12	17	35	35	1676
LG4	22425858	22427533	LMR	14	25	28	25	1675
GL831522-1	302780	304455	LMR	3	10	26	28	1675
LG1	18275686	18277360	LMR	9	22	25	28	1674
LG18	11775000	11776674	LMR	6	29	36	37	1674
LG13	29536714	29538387	LMR	18	29	35	37	1673
LG18	19480303	19481976	LMR	14	19	14	8	1673
LG2	13521798	13523471	LMR	5	19	0	0	1673
LG17	19035171	19036843	LMR	5	12	23	13	1672
LG11	23884222	23885893	LMR	14	20	5	3	1671
GL831235-1	1339392	1341063	LMR	3	14	40	35	1671
LG12	23465946	23467616	LMR	2	12	21	26	1670
LG5	15427611	15429281	LMR	15	19	20	14	1670
LG5	29991530	29993200	LMR	5	11	38	43	1670
LG6	13129991	13131661	LMR	8	20	19	20	1670
LG9	9410338	9412008	LMR	8	22	39	38	1670
GL831301-1	1215154	1216824	LMR	6	24	38	46	1670
LG2	14161275	14162944	LMR	6	19	42	41	1669
LG4	6660553	6662222	LMR	17	27	19	20	1669
LG8-24	12134205	12135874	LMR	3	14	40	43	1669
LG10	10029124	10030792	LMR	3	13	36	31	1668
LG14	8509424	8511092	LMR	2	8	40	26	1668
LG16-21	32644108	32645776	LMR	8	12	30	25	1668
LG17	2924094	2925762	LMR	4	27	35	34	1668
LG4	6669000	6670668	LMR	4	25	28	24	1668
GL831235-1	1009592	1011260	LMR	4	13	20	23	1668
GL831553-1	43659	45326	LMR	2	15	32	30	1667
LG1	6332570	6334236	LMR	17	27	0	0	1666
LG14	7328634	7330300	LMR	3	12	20	23	1666
GL831378-1	6656	8322	LMR	4	19	34	33	1666
LG7	49623301	49624966	LMR	7	22	8	0	1665
GL831181-1	1266564	1268229	LMR	1	10	100	61	1665
LG14	2906288	2907952	LMR	9	28	25	23	1664
LG20	9883451	9885115	LMR	30	29	6	1	1664
LG20	27985128	27986792	LMR	24	29	26	27	1664
LG9	3677420	3679084	LMR	10	29	15	16	1664
LG15	22868498	22870161	LMR	20	27	28	29	1663
LG16-21	1422835	1424498	LMR	4	11	39	36	1663
LG17	12097804	12099467	LMR	27	28	28	29	1663
GL831743-1	22661	24324	LMR	3	24	18	32	1663
LG11	871535	873197	LMR	5	19	20	11	1662
LG16-21	11690006	11691668	LMR	17	21	32	35	1662
LG22	14659906	14661568	LMR	3	24	40	40	1662
LG8-24	4359164	4360826	LMR	2	20	0	18	1662
GL831320-1	622306	623968	LMR	4	18	43	40	1662
LG9	6703008	6704669	LMR	2	12	25	23	1661
LG10	269942	271602	LMR	3	7	42	35	1660
LG19	16186086	16187746	LMR	7	29	10	0	1660
LG4	21287490	21289150	LMR	24	29	4	0	1660
GL831658-1	180393	182052	LMR	22	29	1	0	1659
LG14	28404244	28405902	LMR	3	6	44	34	1658
LG18	14619150	14620808	LMR	12	21	19	20	1658
LG2	16365198	16366856	LMR	4	13	31	33	1658
LG8-24	13375374	13377032	LMR	3	19	7	10	1658
GL831285-1	117960	119618	LMR	2	16	18	24	1658
GL831308-1	416496	418154	LMR	2	1	1	14	1658
GL831668-1	103532	105190	LMR	5	16	48	44	1658
GL831808-1	68152	69810	LMR	5	15	31	36	1658
LG17	4850493	4852150	LMR	5	23	35	38	1657
LG13	21948424	21950080	LMR	4	14	34	38	1656
LG18	16047602	16049258	LMR	4	11	36	35	1656
LG11	17234410	17236065	LMR	16	24	25	31	1655
LG16-21	32419471	32421126	LMR	1	9	25	40	1655
LG20	18121905	18123560	LMR	4	12	42	38	1655
LG22	20462934	20464589	LMR	15	25	27	27	1655
LG16-21	4142100	4143754	LMR	3	15	45	44	1654
LG17	17614430	17616084	LMR	14	24	11	11	1654
chrLG3	13027614	13029268	LMR	6	23	33	34	1654
GL831371-1	625194	626848	LMR	16	26	15	15	1654
LG1	20310921	20312574	LMR	3	22	33	39	1653
LG2	13438375	13440028	LMR	4	9	38	23	1653
LG12	23804432	23806084	LMR	17	25	3	0	1652
LG13	23683814	23685466	LMR	17	28	10	12	1652
LG18	25162302	25163954	LMR	1	6	0	43	1652
LG20	5475650	5477302	LMR	6	28	27	27	1652
LG13	3896364	3898015	LMR	17	23	10	9	1651
LG15	14296882	14298533	LMR	11	24	15	15	1651
LG18	7646340	7647991	LMR	4	15	37	41	1651
LG6	14416387	14418038	LMR	8	25	5	0	1651
LG17	23605292	23606942	LMR	3	22	41	43	1650
LG18	13105844	13107494	LMR	8	22	41	44	1650
LG18	13199300	13200950	LMR	2	16	42	46	1650
LG11	31248709	31250358	LMR	15	23	33	33	1649
LG13	29840811	29842460	LMR	12	25	11	4	1649
LG18	11037606	11039255	LMR	6	27	9	5	1649
LG19	3233289	3234938	LMR	9	21	16	17	1649
LG20	9440179	9441828	LMR	7	24	27	25	1649
LG7	9133169	9134818	LMR	5	13	35	32	1649
LG15	4186944	4188592	LMR	3	15	30	22	1648
LG16-21	12534900	12536548	LMR	2	12	13	13	1648
LG8-24	249408	251056	LMR	1	7	66	55	1648
GL831434-1	595810	597458	LMR	3	16	41	41	1648
LG20	27338167	27339814	LMR	20	28	0	0	1647
LG2	14157482	14159128	LMR	5	16	40	43	1646
LG4	12366498	12368144	LMR	17	29	11	10	1646
LG7	44165092	44166738	LMR	19	27	1	0	1646
LG13	24138119	24139764	LMR	16	22	23	24	1645
LG16-21	27426008	27427652	LMR	9	29	29	21	1644
LG16-21	30992980	30994624	LMR	6	16	36	33	1644
LG16-21	32573766	32575410	LMR	4	15	33	31	1644
LG17	6613850	6615494	LMR	3	18	30	25	1644
LG5	1554888	1556532	LMR	8	14	26	30	1644
LG5	33785780	33787424	LMR	4	18	28	22	1644
GL831988-1	26376	28020	LMR	3	22	31	34	1644
LG11	8848053	8849696	LMR	7	23	9	6	1643
LG12	15449196	15450838	LMR	5	25	33	28	1642
LG14	23583864	23585506	LMR	7	16	34	35	1642
LG17	23628326	23629968	LMR	19	24	2	0	1642
LG22	13336252	13337894	LMR	12	26	29	34	1642
GL831206-1	2926188	2927830	LMR	4	14	32	30	1642
LG16-21	19970175	19971816	LMR	6	8	20	22	1641
LG12	14277788	14279428	LMR	1	12	61	70	1640
LG16-21	19822300	19823940	LMR	11	24	25	29	1640
LG23	5972464	5974104	LMR	14	22	7	0	1640
LG6	18393836	18395476	LMR	5	21	6	8	1640
LG9	13207238	13208878	LMR	2	6	25	16	1640
GL832180-1	14743	16382	LMR	6	11	30	28	1639
LG20	31387042	31388680	LMR	8	28	23	24	1638
GL831144-1	1169032	1170670	LMR	12	17	34	34	1638
GL831445-1	381395	383032	LMR	1	15	37	29	1637
LG16-21	12184200	12185836	LMR	22	24	15	17	1636
LG18	3917808	3919444	LMR	10	21	15	0	1636
LG6	10058232	10059868	LMR	4	8	44	39	1636
GL831206-1	2979940	2981576	LMR	9	29	12	0	1636
GL831331-1	1191001	1192637	LMR	12	22	12	5	1636
LG8-24	18709960	18711595	LMR	16	26	22	20	1635
LG1	19216152	19217786	LMR	13	19	25	22	1634
LG12	28443986	28445620	LMR	6	17	28	26	1634
LG17	9000646	9002280	LMR	6	24	13	9	1634
LG2	12743842	12745476	LMR	8	22	21	25	1634
LG7	43026552	43028186	LMR	9	13	10	11	1634
GL832052-1	15431	17065	LMR	2	15	17	15	1634
LG12	13618910	13620543	LMR	7	17	32	28	1633
LG14	3439977	3441610	LMR	18	26	21	16	1633
LG20	17346434	17348066	LMR	25	22	12	9	1632
LG5	26832480	26834112	LMR	6	15	6	2	1632
GL831144-1	6620387	6622019	LMR	4	7	30	28	1632
GL831256-1	2007570	2009202	LMR	6	18	23	29	1632
GL831324-1	1431955	1433587	LMR	3	8	55	41	1632
LG17	20240896	20242527	LMR	7	19	20	18	1631
LG20	29066941	29068572	LMR	3	21	40	38	1631
LG10	14950244	14951874	LMR	13	14	23	22	1630
LG7	26276614	26278244	LMR	4	13	25	17	1630
LG18	13223637	13225266	LMR	13	28	18	10	1629
LG2	3000638	3002267	LMR	2	14	0	9	1629
LG20	3790151	3791780	LMR	11	15	33	36	1629
LG6	30682270	30683899	LMR	11	22	9	8	1629
LG14	5965898	5967526	LMR	3	8	35	40	1628
LG20	8311198	8312826	LMR	16	26	26	22	1628
LG20	30502834	30504462	LMR	3	16	53	44	1628
LG22	930873	932501	LMR	4	19	36	33	1628
GL831310-1	914672	916300	LMR	4	17	26	33	1628
LG13	32442334	32443961	LMR	2	18	17	25	1627
LG4	6029353	6030980	LMR	2	26	29	28	1627
LG6	29124258	29125885	LMR	2	12	21	27	1627
LG17	27808	29434	LMR	3	26	47	45	1626
LG17	21758152	21759778	LMR	11	14	25	24	1626
LG4	17543788	17545414	LMR	10	20	4	0	1626
LG8-24	6367362	6368988	LMR	1	11	63	66	1626
LG15	14282253	14283878	LMR	3	16	54	44	1625
LG19	2015670	2017295	LMR	13	28	25	22	1625
GL831396-1	327710	329335	LMR	13	29	4	0	1625
GL831462-1	161096	162721	LMR	3	11	42	48	1625
LG14	20761678	20763302	LMR	4	20	51	40	1624
LG15	4065862	4067486	LMR	3	6	42	48	1624
LG18	14374690	14376314	LMR	5	15	23	24	1624
LG20	18643084	18644708	LMR	5	17	35	32	1624
LG4	16745921	16747545	LMR	4	20	49	44	1624
GL831694-1	110544	112168	LMR	3	13	27	35	1624
LG16-21	120855	122478	LMR	6	29	8	4	1623
LG22	13620226	13621849	LMR	5	26	29	24	1623
chrLG3	6011212	6012835	LMR	15	24	5	0	1623
GL831422-1	286473	288096	LMR	2	13	32	31	1623
LG1	12940429	12942051	LMR	9	15	17	18	1622
LG10	2837386	2839008	LMR	5	12	20	21	1622
LG18	20943770	20945392	LMR	9	17	32	27	1622
LG19	9756937	9758559	LMR	19	27	6	0	1622
LG4	13753993	13755615	LMR	8	24	10	5	1622
LG7	10927814	10929436	LMR	16	21	4	3	1622
GL831339-1	1031068	1032690	LMR	18	25	27	26	1622
LG1	7692042	7693663	LMR	1	14	66	55	1621
LG18	10291473	10293094	LMR	7	28	41	31	1621
LG12	22350815	22352435	LMR	1	7	81	35	1620
LG12	28383298	28384918	LMR	6	24	27	26	1620
LG16-21	11119640	11121260	LMR	2	8	25	33	1620
LG18	25061735	25063354	LMR	4	21	11	14	1619
LG20	17792054	17793672	LMR	4	18	32	35	1618
LG4	19467764	19469382	LMR	4	22	8	12	1618
LG7	5157526	5159144	LMR	10	20	33	32	1618
LG7	38408558	38410176	LMR	4	9	28	37	1618
LG7	42965948	42967566	LMR	20	24	2	0	1618
LG9	4968287	4969905	LMR	5	27	11	13	1618
LG14	21894038	21895655	LMR	13	29	3	1	1617
LG16-21	24751592	24753209	LMR	11	23	28	31	1617
LG2	15163941	15165558	LMR	11	16	33	35	1617
LG1	8518330	8519946	LMR	21	27	21	23	1616
LG13	394385	396001	LMR	9	22	15	19	1616
LG13	23478634	23480250	LMR	13	18	18	18	1616
LG18	6246262	6247878	LMR	10	26	8	2	1616
chrLG3	14926552	14928168	LMR	3	15	27	30	1616
GL831288-1	7676	9292	LMR	20	28	0	0	1616
GL831546-1	26600	28216	LMR	5	17	27	19	1616
LG15	26503997	26505612	LMR	7	21	19	24	1615
GL831427-1	203088	204703	LMR	2	9	30	31	1615
LG1	21993502	21995116	LMR	19	28	3	0	1614
LG16-21	23435524	23437138	LMR	8	15	30	29	1614
LG9	11872446	11874060	LMR	11	17	15	8	1614
LG14	9921651	9923264	LMR	3	14	0	15	1613
LG1	12851818	12853430	LMR	24	28	19	19	1612
LG15	5813696	5815308	LMR	7	15	0	0	1612
LG23	8420894	8422506	LMR	13	24	0	0	1612
GL831308-1	95972	97584	LMR	15	25	20	15	1612
GL831311-1	939176	940788	LMR	5	12	21	18	1612
GL831373-1	102938	104550	LMR	2	6	17	30	1612
GL831613-1	222464	224076	LMR	2	25	27	43	1612
GL831984-1	47866	49478	LMR	2	8	28	36	1612
LG10	14728414	14730025	LMR	4	14	36	23	1611
LG12	21859989	21861600	LMR	12	20	32	32	1611
LG20	27140850	27142461	LMR	8	19	22	24	1611
LG6	12098766	12100377	LMR	5	18	16	16	1611
LG12	15296442	15298052	LMR	29	29	17	13	1610
chrLG3	14770898	14772508	LMR	15	23	31	29	1610
GL831351-1	550238	551848	LMR	6	22	31	30	1610
LG8-24	18923280	18924889	LMR	18	18	24	28	1609
LG15	24730332	24731940	LMR	8	26	15	23	1608
LG22	8467586	8469194	LMR	5	14	26	29	1608
LG22	18343514	18345122	LMR	6	17	23	28	1608
LG6	24580698	24582306	LMR	14	26	26	24	1608
LG8-24	10103480	10105088	LMR	2	18	42	44	1608
GL831301-1	1238779	1240387	LMR	3	13	37	37	1608
GL831310-1	1164144	1165752	LMR	5	20	38	26	1608
LG10	8123927	8125534	LMR	3	11	32	31	1607
LG12	11735024	11736631	LMR	5	12	35	32	1607
LG18	23138550	23140157	LMR	11	11	16	18	1607
LG20	11229342	11230949	LMR	15	27	7	0	1607
LG13	29090576	29092182	LMR	6	17	28	29	1606
LG19	2378688	2380294	LMR	7	24	12	10	1606
chrLG3	17706914	17708520	LMR	8	18	41	40	1606
LG4	1415728	1417334	LMR	10	27	25	18	1606
GL831251-1	1017264	1018870	LMR	3	23	43	33	1606
GL831554-1	89154	90760	LMR	3	19	47	40	1606
LG1	17426354	17427959	LMR	10	23	11	0	1605
LG12	19682470	19684074	LMR	18	29	0	0	1604
LG12	28442346	28443950	LMR	4	19	44	31	1604
LG8-24	25569638	25571242	LMR	12	21	22	15	1604
GL831313-1	23231	24835	LMR	3	12	25	24	1604
GL831491-1	136978	138582	LMR	5	12	27	26	1604
LG17	24496455	24498058	LMR	8	25	30	27	1603
LG8-24	4801246	4802849	LMR	5	17	33	28	1603
LG16-21	20434292	20435894	LMR	3	16	18	21	1602
LG4	6671486	6673088	LMR	14	20	13	8	1602
LG5	18913430	18915032	LMR	4	14	50	37	1602
LG8-24	1713248	1714850	LMR	2	16	0	13	1602
LG2	15222461	15224062	LMR	2	9	4	19	1601
GL831273-1	1392379	1393980	LMR	2	22	20	32	1601
GL831475-1	61091	62692	LMR	22	28	1	0	1601
LG1	19304	20904	LMR	22	29	26	25	1600
LG18	25610421	25612021	LMR	2	9	0	16	1600
LG23	7618	9218	LMR	1	15	81	63	1600
LG5	22393630	22395230	LMR	11	27	27	25	1600
LG7	45957186	45958786	LMR	6	25	19	24	1600
LG8-24	11911491	11913090	LMR	7	14	1	2	1599
GL831383-1	275081	276680	LMR	2	13	35	30	1599
LG19	11950902	11952500	LMR	2	12	18	29	1598
LG4	10302648	10304246	LMR	14	19	22	19	1598
LG5	33895978	33897576	LMR	9	22	23	24	1598
LG18	5770562	5772158	LMR	2	23	72	61	1596
LG9	6402302	6403898	LMR	11	25	40	44	1596
GL831231-1	379680	381276	LMR	5	10	30	32	1596
GL831235-1	201856	203452	LMR	11	22	12	0	1596
LG13	3572268	3573863	LMR	4	13	29	31	1595
LG2	16151424	16153019	LMR	10	28	4	0	1595
GL831423-1	621438	623033	LMR	12	28	21	17	1595
LG13	19683616	19685210	LMR	17	26	5	0	1594
LG15	21346940	21348534	LMR	11	16	29	30	1594
LG16-21	27151538	27153132	LMR	10	28	17	18	1594
chrLG3	17754714	17756308	LMR	11	22	12	10	1594
LG9	12191500	12193094	LMR	5	18	44	40	1594
GL831181-1	1239434	1241028	LMR	12	20	28	25	1594
GL831285-1	4798	6392	LMR	23	22	14	12	1594
GL831558-1	12123	13717	LMR	5	25	33	38	1594
LG1	7961556	7963149	LMR	5	24	28	26	1593
LG14	18403331	18404924	LMR	3	21	29	25	1593
LG14	26020228	26021821	LMR	15	25	7	0	1593
LG19	10211924	10213517	LMR	5	16	10	16	1593
LG12	11209212	11210804	LMR	9	11	17	21	1592
LG7	23515118	23516710	LMR	5	24	22	23	1592
GL831396-1	288822	290413	LMR	7	28	12	0	1591
LG13	23267824	23269414	LMR	11	25	27	27	1590
LG18	22277168	22278758	LMR	9	22	19	16	1590
LG1	12047975	12049564	LMR	9	16	30	26	1589
LG17	19599028	19600617	LMR	4	21	38	33	1589
LG23	13860566	13862155	LMR	6	17	15	20	1589
LG1	18741350	18742938	LMR	10	17	18	23	1588
GL831491-1	237810	239398	LMR	5	10	46	46	1588
LG14	19254002	19255588	LMR	9	26	26	29	1586
LG22	2021914	2023500	LMR	3	16	31	31	1586
LG7	36651530	36653116	LMR	6	14	22	24	1586
LG9	13897456	13899042	LMR	12	18	21	22	1586
GL831476-1	264424	266010	LMR	10	16	31	29	1586
LG17	19217173	19218758	LMR	10	20	21	18	1585
LG5	12362127	12363712	LMR	11	20	27	26	1585
LG6	32574056	32575641	LMR	9	27	13	2	1585
LG8-24	5878438	5880023	LMR	7	23	18	23	1585
LG8-24	14369296	14370881	LMR	5	28	28	27	1585
LG11	12987666	12989250	LMR	7	14	10	3	1584
LG8-24	1474294	1475878	LMR	16	24	4	0	1584
GL831348-1	653510	655094	LMR	13	14	18	18	1584
LG1	8306375	8307958	LMR	7	24	32	30	1583
LG13	15299297	15300880	LMR	5	12	11	15	1583
LG13	15457711	15459294	LMR	24	21	17	17	1583
[truncated: 63,536 more rows]
