# Supplementary material for: Genome-wide methylation analysis identified sexually dimorphic methylated regions in hybrid tilapia
Source: Sci Rep. 2016 Oct 26;6:35903. doi: 10.1038/srep35903 (PMC5080608; doi:10.1038/srep35903)
Supplement: Supplementary Information [file srep35903-s9.xls]

## Sheet: Sheet1
Supplementary Table 9. Physical measurements of total length, standard length, body width and body weight of sampled hybrid tilapia
Sample	Total Length (mm)	Standard length (mm)	Body width (mm)	Body Weight (g)
Male 1	180	155	250	150
Male 2	172	137	240	116.2
Female 1	142	113	150	51.2
Female 2	118	92	130	31.9
